# Supplementary material for: Bis(4-cyano­phenolato)[hydro­tris­(3,5-dimethyl­pyrazol­yl)borato]nitro­syl­molybdenum(II)–4-hydroxy­benzonitrile–dichloro­methane (1/1/1)
Source: Acta Crystallogr Sect E Struct Rep Online. 2010 Nov 10;66(Pt 12):m1541–2. doi: 10.1107/S160053681004537X (PMC3011797; doi:10.1107/S160053681004537X)
Supplement: Supplementary file 2 [file e-66-m1541-Isup2.hkl]

# 
# h,k,l, Fc-squared, Fo-squared, sigma(Fo-squared) and status flag 
# 
data_I
_shelx_title ' shakym in P-1' 
_shelx_refln_list_code          4 
_shelx_F_calc_maximum      209.26 
_exptl_crystal_F_000       884.00 
_reflns_d_resolution_high  0.7694 
 
loop_ 
 _symmetry_equiv_pos_as_xyz 
 'x, y, z' 
 '-x, -y, -z' 
 
_cell_length_a    11.9792 
_cell_length_b    12.6297 
_cell_length_c    12.8912 
_cell_angle_alpha  90.120 
_cell_angle_beta   92.459 
_cell_angle_gamma  94.300 
 
_shelx_F_squared_multiplier     1.000 
 
loop_ 
 _refln_index_h 
 _refln_index_k 
 _refln_index_l 
 _refln_F_squared_calc 
 _refln_F_squared_meas 
 _refln_F_squared_sigma 
 _refln_observed_status 
   1   0   0     2034.26     1845.64     36.50 o 
   2   0   0     1205.40     1132.87     24.52 o 
   3   0   0     1689.21     1670.55     34.51 o 
   4   0   0      962.28      972.18     45.15 o 
   5   0   0     1511.87     1657.83     70.14 o 
   6   0   0     1172.48     1117.70     76.83 o 
   7   0   0     1498.67     1437.62     81.06 o 
   8   0   0     2747.77     2661.71    208.11 o 
   9   0   0      954.44     1008.81     77.57 o 
  10   0   0        2.84      -36.77     64.16 o 
  11   0   0     2332.72     2281.03    121.96 o 
  12   0   0       18.10      -61.26     62.94 o 
  13   0   0      301.71      283.64     95.65 o 
  14   0   0        1.00       27.67     90.75 o 
  15   0   0      917.76      923.57    116.26 o 
 -15   1   0      172.48      116.82    105.97 o 
 -14   1   0        1.52       89.17     99.65 o 
 -13   1   0       17.16      -82.12     82.12 o 
 -12   1   0     1341.45     1268.64     97.59 o 
 -11   1   0      139.14       56.28     70.77 o 
 -10   1   0     2555.66     2164.73    117.92 o 
  -9   1   0      118.76      131.36     57.01 o 
  -8   1   0     1111.02     1046.40     84.48 o 
  -7   1   0      325.84      563.91     55.52 o 
  -6   1   0      889.67      929.62     60.66 o 
  -5   1   0     4553.20     4481.68     89.89 o 
  -4   1   0     1647.70     1800.55     71.66 o 
  -3   1   0     2057.40     2013.25     38.09 o 
  -2   1   0     7434.13     6926.35    111.27 o 
  -1   1   0    13642.77    13112.55     95.96 o 
   0   1   0     2217.49     2092.90     38.27 o 
   1   1   0    14182.49    14914.41     79.01 o 
   2   1   0      100.67      122.07     14.75 o 
   3   1   0     8290.88     7910.52    157.46 o 
   4   1   0     6359.32     6181.42     67.55 o 
   5   1   0      194.55       92.53     28.07 o 
   6   1   0       72.08      133.26     43.57 o 
   7   1   0     1253.67     1276.62     76.80 o 
   8   1   0     3909.57     4095.72    159.25 o 
   9   1   0     1662.58     1646.16    105.97 o 
  10   1   0      594.85      736.71     82.21 o 
  11   1   0      169.60      138.19     68.88 o 
  12   1   0      198.85      158.50     84.02 o 
  13   1   0      559.42      420.30     88.49 o 
  14   1   0      527.02      557.73     96.18 o 
  15   1   0        3.96       37.84    108.36 o 
 -15   2   0      250.99       28.54    102.08 o 
 -14   2   0      459.57      529.44    112.09 o 
 -13   2   0        4.73      -29.50     78.25 o 
 -12   2   0      181.58      125.15     75.90 o 
 -11   2   0     2032.50     1967.88    116.57 o 
 -10   2   0      376.76      275.62     70.66 o 
  -9   2   0     1100.31     1054.84     83.37 o 
  -8   2   0       29.75       69.06     64.76 o 
  -7   2   0      771.17      805.74     64.31 o 
  -6   2   0     1477.48     1642.83     79.36 o 
  -5   2   0     5555.68     5698.67     94.90 o 
  -4   2   0     3282.83     3389.53     77.08 o 
  -3   2   0     2001.19     1862.22     68.88 o 
  -2   2   0    12072.39    11393.92     85.07 o 
  -1   2   0     3914.70     3702.66     52.03 o 
   0   2   0    10667.23    10072.76    362.65 o 
   1   2   0       46.26       39.00     14.81 o 
   2   2   0     1651.11     1625.18     45.99 o 
   3   2   0     3682.10     3664.42     57.25 o 
   4   2   0     1566.44     1436.58     47.03 o 
   5   2   0       75.70       61.22     42.88 o 
   6   2   0     2814.21     2574.32     60.79 o 
   7   2   0      197.55      277.89     50.10 o 
   8   2   0     2194.71     2099.22     95.95 o 
   9   2   0      658.74      733.38     77.94 o 
  10   2   0       70.92      106.12     62.98 o 
  11   2   0     1033.18      985.42    298.19 o 
  12   2   0      768.82      894.73    150.12 o 
  13   2   0      227.98      202.05     85.71 o 
  14   2   0      421.11      344.16    103.21 o 
  15   2   0      450.64      431.01    106.17 o 
 -15   3   0      225.31      180.59    117.37 o 
 -14   3   0       90.22      262.13    113.62 o 
 -13   3   0     1046.78     1210.15    105.62 o 
 -12   3   0      367.22      319.20     78.40 o 
 -11   3   0      166.49      173.33     68.74 o 
 -10   3   0       45.60       38.53    120.69 o 
  -9   3   0        2.24       21.86     54.11 o 
  -8   3   0     4500.49     4189.16    131.58 o 
  -7   3   0      347.39      400.20     56.18 o 
  -6   3   0     4372.52     4454.81     98.82 o 
  -5   3   0      181.19      141.75     38.71 o 
  -4   3   0     5856.57     5366.35    112.15 o 
  -3   3   0       85.46      132.79     35.16 o 
  -2   3   0    28422.98    28999.15    359.12 o 
  -1   3   0     1688.90     1437.29     50.44 o 
   0   3   0     2077.62     2204.31     76.24 o 
   1   3   0     2069.77     2009.26     42.93 o 
   2   3   0     1018.29     1175.02     42.64 o 
   3   3   0     6979.42     7034.01    172.90 o 
   4   3   0      285.19      283.63     30.13 o 
   5   3   0       40.87        9.31     28.31 o 
   6   3   0     3314.84     3205.73     64.55 o 
   7   3   0     3992.31     4054.28     90.14 o 
   8   3   0      343.56      398.93     63.69 o 
   9   3   0      893.33      828.07     76.28 o 
  10   3   0     1924.30     1862.84    109.12 o 
  11   3   0     1095.73     1173.83    248.73 o 
  12   3   0       20.19       19.60     82.14 o 
  13   3   0     1216.84     1499.05    140.70 o 
  14   3   0      255.89      313.51     94.28 o 
  15   3   0      425.54      417.05    146.59 o 
 -15   4   0        1.26      -94.59     94.59 o 
 -14   4   0      439.93      462.44     98.45 o 
 -13   4   0      178.80      146.21     84.40 o 
 -12   4   0      797.28      854.42    148.65 o 
 -11   4   0     1044.40      891.68    100.67 o 
 -10   4   0      142.57      164.08     65.38 o 
  -9   4   0      142.88      151.63     63.53 o 
  -8   4   0       72.70      115.71    119.51 o 
  -7   4   0     6799.88     6033.35    124.82 o 
  -6   4   0       47.02       21.27     42.66 o 
  -5   4   0     9560.71     9282.45    127.04 o 
  -4   4   0     5221.95     5483.18    135.41 o 
  -3   4   0     4809.90     4541.97     95.67 o 
  -2   4   0     1385.64     1543.24     63.78 o 
  -1   4   0      785.35      853.65     89.49 o 
   0   4   0      652.66      760.72     67.11 o 
   1   4   0     6635.06     6503.08     85.87 o 
   2   4   0       38.19       -3.36     25.85 o 
   3   4   0     4067.46     3947.03     64.33 o 
   4   4   0       21.99      -28.68     28.68 o 
   5   4   0      463.74      529.92     37.84 o 
   6   4   0     2686.08     2510.18     87.12 o 
   7   4   0        1.38       10.51     52.63 o 
   8   4   0     1266.07     1103.60     78.05 o 
   9   4   0       33.02       63.66     60.63 o 
  10   4   0     1780.02     1984.37    106.60 o 
  11   4   0       17.39       65.90     67.30 o 
  12   4   0      395.47      383.20     86.92 o 
  13   4   0        0.26       25.07    104.20 o 
  14   4   0      770.92      689.93    132.17 o 
 -15   5   0      127.95       20.88    123.93 o 
 -14   5   0       12.04        0.58    108.32 o 
 -13   5   0      821.81      801.59    185.74 o 
 -12   5   0       36.08       -3.95    113.03 o 
 -11   5   0     1391.70     1365.42     93.99 o 
 -10   5   0     1340.19     1107.41     90.15 o 
  -9   5   0      128.22       66.22     59.01 o 
  -8   5   0     2436.80     2697.17    110.14 o 
  -7   5   0     1850.73     1794.63     97.82 o 
  -6   5   0      761.81     1003.86     66.74 o 
  -5   5   0     1152.92     1199.70     68.21 o 
  -4   5   0     7033.62     7005.76     69.94 o 
  -3   5   0       66.58       35.79     36.80 o 
  -2   5   0     1914.53     1783.56     67.43 o 
  -1   5   0      184.42      203.97     34.61 o 
   0   5   0      338.97      284.50     37.46 o 
   1   5   0      321.51      281.60     30.91 o 
   2   5   0     3011.43     3064.82    130.42 o 
   3   5   0     3249.04     2859.13     64.93 o 
   4   5   0     9048.47     9828.23     94.10 o 
   5   5   0     1519.64     1428.19     63.56 o 
   6   5   0     1372.46     1323.41     83.36 o 
   7   5   0     1323.81     1454.47     92.88 o 
   8   5   0     1800.90     1917.13    101.69 o 
   9   5   0     2611.58     2540.06    112.71 o 
  10   5   0      461.54      488.44    119.80 o 
  11   5   0     1068.02     1220.73    163.08 o 
  12   5   0      523.85      605.29     91.40 o 
  13   5   0       82.25       -4.59     84.48 o 
  14   5   0       57.82       65.95    103.40 o 
 -14   6   0      640.61      615.34    107.20 o 
 -13   6   0       11.92      -88.35     88.35 o 
 -12   6   0      405.53      422.54     87.00 o 
 -11   6   0        9.01       32.37     77.22 o 
 -10   6   0     1144.03     1136.53    248.73 o 
  -9   6   0       58.74      -17.21     62.37 o 
  -8   6   0     1805.64     1759.02    101.80 o 
  -7   6   0     1078.92     1085.59     79.55 o 
  -6   6   0     2776.87     2802.11    111.61 o 
  -5   6   0      520.41      430.17     55.38 o 
  -4   6   0     1416.60     1419.50     79.26 o 
  -3   6   0     6225.17     5243.49     97.99 o 
  -2   6   0       60.65       79.78     37.88 o 
  -1   6   0     2253.53     1767.33    114.80 o 
   0   6   0      814.97      935.66     46.04 o 
   1   6   0     7418.90     7635.08    133.35 o 
   2   6   0     1504.15     1624.63     53.70 o 
   3   6   0       62.58       13.18     35.47 o 
   4   6   0       70.43       78.73     39.58 o 
   5   6   0     3573.84     3755.58     88.18 o 
   6   6   0     2346.27     2198.02    138.94 o 
   7   6   0      798.28      750.39     75.90 o 
   8   6   0     2286.15     1886.59    112.95 o 
   9   6   0     1156.21     1375.84     94.40 o 
  10   6   0        3.15        6.19     68.06 o 
  11   6   0      250.63      165.65    105.09 o 
  12   6   0      841.66      870.16     99.48 o 
  13   6   0      212.38      181.91    154.83 o 
  14   6   0      328.15       85.36    156.01 o 
 -14   7   0       12.19      -90.52     90.52 o 
 -13   7   0      682.62      475.58    131.28 o 
 -12   7   0       55.03      -14.03     73.93 o 
 -11   7   0     1158.94     1190.14    103.62 o 
 -10   7   0        2.49       26.17     72.57 o 
  -9   7   0       69.57       78.83     62.05 o 
  -8   7   0        2.81       80.95    126.87 o 
  -7   7   0     2542.86     2639.17    115.80 o 
  -6   7   0      205.76      243.83     56.73 o 
  -5   7   0     3389.88     3879.68    112.73 o 
  -4   7   0      550.44      669.90     57.38 o 
  -3   7   0       10.41       32.21     44.26 o 
  -2   7   0      350.92      595.94     54.83 o 
  -1   7   0       35.43      -19.56     40.45 o 
   0   7   0      877.33      910.22     67.15 o 
   1   7   0     3730.22     3251.72     73.05 o 
   2   7   0     1193.96     1119.93     54.60 o 
   3   7   0       94.69      175.52     47.61 o 
   4   7   0     1859.65     2075.44    180.72 o 
   5   7   0      441.92      459.86     68.95 o 
   6   7   0     1460.30     1476.13    102.08 o 
   7   7   0       10.65       35.62     62.94 o 
   8   7   0      960.54      990.92     91.54 o 
   9   7   0       60.27      128.82     69.40 o 
  10   7   0     1054.64     1230.42    167.20 o 
  11   7   0        9.41       81.24    121.86 o 
  12   7   0      566.22      500.41    159.54 o 
  13   7   0       81.48      -58.87    118.33 o 
 -14   8   0      245.15       63.74    272.87 o 
 -13   8   0       13.00       71.16    100.38 o 
 -12   8   0      980.05      893.56     99.65 o 
 -11   8   0       55.04      138.97     81.75 o 
 -10   8   0      687.15      841.38    159.54 o 
  -9   8   0      293.29      322.91     72.57 o 
  -8   8   0      384.04      458.94     73.68 o 
  -7   8   0      537.26      561.69     71.56 o 
  -6   8   0      916.49     1052.58     74.72 o 
  -5   8   0      627.58      668.78     69.84 o 
  -4   8   0      698.65      689.25     63.13 o 
  -3   8   0        7.48        3.38     48.07 o 
  -2   8   0     4750.74     5021.88    120.13 o 
  -1   8   0        1.93       14.69     46.48 o 
   0   8   0      407.51      520.51     44.65 o 
   1   8   0      316.07      182.87     37.86 o 
   2   8   0        5.85       27.78     37.32 o 
   3   8   0     4543.29     4470.22     98.40 o 
   4   8   0       47.65       64.87     54.73 o 
   5   8   0      971.34     1063.54    113.62 o 
   6   8   0      266.14      340.27     66.43 o 
   7   8   0       31.75       42.81     68.48 o 
   8   8   0      581.43      840.10    125.99 o 
   9   8   0     2526.07     2535.03    217.83 o 
  10   8   0       29.91      -67.11    116.57 o 
  11   8   0      304.04      433.89    143.06 o 
  12   8   0        5.45     -120.69    147.18 o 
 -13   9   0      236.11      356.23    116.57 o 
 -12   9   0      153.69      253.00     91.35 o 
 -11   9   0       65.09       69.76    111.56 o 
 -10   9   0       28.32       44.55     85.27 o 
  -9   9   0      285.59      328.10     76.50 o 
  -8   9   0       90.60       97.68     69.93 o 
  -7   9   0     2385.34     2565.55    125.40 o 
  -6   9   0       72.23      101.54     66.60 o 
  -5   9   0       10.34      -48.90     56.06 o 
  -4   9   0      100.26      163.65     56.57 o 
  -3   9   0      351.03      193.63     57.60 o 
  -2   9   0      166.30      157.34     57.86 o 
  -1   9   0     4376.15     4659.64     88.11 o 
   0   9   0      559.77      470.89     46.48 o 
   1   9   0      115.79      154.11     41.88 o 
   2   9   0       49.27       97.41     40.63 o 
   3   9   0        3.40       24.60     46.46 o 
   4   9   0     3053.71     2476.74    176.62 o 
   5   9   0     2147.24     1900.97    179.56 o 
   6   9   0     1533.92     1388.20    155.42 o 
   7   9   0     1099.96     1182.74    143.65 o 
   8   9   0        6.01     -105.38    105.38 o 
   9   9   0        3.56     -104.20    128.34 o 
  10   9   0      576.72      498.06    142.47 o 
  11   9   0        4.21     -105.38    163.66 o 
  12   9   0     1369.66     1763.21    206.64 o 
 -13  10   0       69.50       37.09    136.58 o 
 -12  10   0      483.12      568.52    108.62 o 
 -11  10   0      443.22      369.28     87.51 o 
 -10  10   0       38.56      -23.25     86.59 o 
  -9  10   0       56.35       43.18     75.78 o 
  -8  10   0       63.99      -32.96     64.17 o 
  -7  10   0      323.90      204.77     76.54 o 
  -6  10   0     1760.58     1766.84    109.75 o 
  -5  10   0        0.23        8.15     60.00 o 
  -4  10   0      653.40      788.50    200.16 o 
  -3  10   0      577.30      424.90     93.31 o 
  -2  10   0      308.24      471.67     98.90 o 
  -1  10   0       47.54      153.66     47.04 o 
   0  10   0     1245.84     1321.34     69.85 o 
   1  10   0      545.15      685.52     55.27 o 
   2  10   0     1283.47     1251.83    135.11 o 
   3  10   0        1.21      126.57     83.60 o 
   4  10   0     1052.09     1226.30    144.82 o 
   5  10   0       78.23       97.73    113.03 o 
   6  10   0       66.62      144.82    120.69 o 
   7  10   0      214.12      188.39    105.38 o 
   8  10   0      939.10      943.72    168.37 o 
   9  10   0     1338.25     1444.13    177.20 o 
  10  10   0        6.06     -102.44    131.28 o 
  11  10   0       86.48       -8.83    153.66 o 
 -12  11   0      172.58      244.32    177.20 o 
 -11  11   0       84.98      110.56    105.68 o 
 -10  11   0      747.35      781.57    148.06 o 
  -9  11   0        2.12      -29.72     93.67 o 
  -8  11   0      721.61      805.02     93.62 o 
  -7  11   0      109.15       57.81     78.10 o 
  -6  11   0      442.85      622.29     79.41 o 
  -5  11   0      665.69      649.39    107.15 o 
  -4  11   0      533.93      610.93     86.25 o 
  -3  11   0      572.68      547.86     73.41 o 
  -2  11   0        0.93       24.91     48.23 o 
  -1  11   0      639.41      669.36     72.62 o 
   0  11   0       30.16       94.51     62.36 o 
   1  11   0     3862.11     3801.52    128.11 o 
   2  11   0        0.02      -45.33     84.19 o 
   3  11   0      746.05      949.02    113.62 o 
   4  11   0      381.44      283.17    118.33 o 
   5  11   0      351.39      508.65    135.41 o 
   6  11   0       98.55       51.22    124.81 o 
   7  11   0      882.61      813.02    140.12 o 
   8  11   0      256.75       93.61    161.90 o 
   9  11   0       12.62      -53.57    110.09 o 
  10  11   0      428.69      234.31    170.14 o 
 -11  12   0      202.33       83.60    157.19 o 
 -10  12   0       30.85       16.40    150.12 o 
  -9  12   0      921.08      879.27    106.26 o 
  -8  12   0        7.47       63.84     93.46 o 
  -7  12   0      566.17      637.44     87.41 o 
  -6  12   0       12.75       61.29     80.20 o 
  -5  12   0      454.11      425.10    166.90 o 
  -4  12   0      461.02      253.74    103.61 o 
  -3  12   0      500.84      546.24     76.32 o 
  -2  12   0     1005.98      861.31     88.44 o 
  -1  12   0      580.60      593.51     88.14 o 
   0  12   0        0.77      -61.35     70.83 o 
   1  12   0       36.47       64.17    108.91 o 
   2  12   0     1203.43     1030.26    144.82 o 
   3  12   0        0.86      101.85     81.24 o 
   4  12   0      935.44      761.21    140.70 o 
   5  12   0      407.81      442.72    144.82 o 
   6  12   0      731.52      596.96    151.30 o 
   7  12   0       52.98        7.65    123.63 o 
   8  12   0      445.97      642.88    194.28 o 
   9  12   0      361.54      327.33    141.29 o 
 -10  13   0       15.25     -141.29    141.29 o 
  -9  13   0        2.21      203.11    128.93 o 
  -8  13   0      877.68      853.05    147.18 o 
  -7  13   0       89.91       89.49    131.28 o 
  -6  13   0      535.28      392.68    146.00 o 
  -5  13   0        1.62       -7.65    104.20 o 
  -4  13   0       69.61      -39.04     70.04 o 
  -3  13   0       23.41        8.47     85.61 o 
  -2  13   0       23.12      -34.27     69.28 o 
  -1  13   0       41.71       60.50     70.29 o 
   0  13   0      927.30      936.75     98.02 o 
   1  13   0      485.20      493.35     95.96 o 
   2  13   0      116.43      206.64    118.92 o 
   3  13   0      244.52      300.84    113.62 o 
   4  13   0        0.07     -114.80    114.80 o 
   5  13   0      157.97      -67.11    142.47 o 
   6  13   0      229.44      290.83    153.07 o 
   7  13   0     1262.04     1519.48    183.09 o 
   8  13   0       74.70      -70.06    191.92 o 
  -8  14   0       16.25     -110.68    130.11 o 
  -7  14   0       48.58      -44.74    156.60 o 
  -6  14   0        4.23       48.84     80.75 o 
  -5  14   0      909.75      754.34    104.61 o 
  -4  14   0       53.57       83.97     96.07 o 
  -3  14   0      227.67      210.03     78.45 o 
  -2  14   0      117.59      165.01     92.24 o 
  -1  14   0      411.57      470.47    131.58 o 
   0  14   0       83.93       15.31    130.11 o 
   1  14   0       60.52      147.18    103.61 o 
   2  14   0     1034.32      920.76    143.65 o 
   3  14   0       65.59     -111.27    111.27 o 
   4  14   0      131.84     -116.57    116.57 o 
   5  14   0      572.32      449.19    180.15 o 
   6  14   0      374.14      209.00    170.14 o 
   7  14   0       29.16      -25.90    139.53 o 
  -7  15   0       86.80      220.18    135.41 o 
  -6  15   0      137.46       94.22    127.75 o 
  -5  15   0       65.91       91.32    101.49 o 
  -4  15   0       68.53       53.30     85.96 o 
  -3  15   0        1.51      -44.66    109.66 o 
  -2  15   0      468.96      430.53    100.24 o 
  -1  15   0        0.09       24.14    125.99 o 
   0  15   0      370.26      210.17    149.53 o 
   1  15   0       27.56       64.76    143.65 o 
   2  15   0      297.25       75.36    120.10 o 
   3  15   0        8.95      174.26    133.64 o 
   4  15   0      321.34      155.42    137.17 o 
   5  15   0      629.66      718.24    201.93 o 
  -4  16   0       13.52      -20.07    114.48 o 
  -3  16   0      164.43       58.64     96.58 o 
  -2  16   0       57.20      -50.04    148.95 o 
  -1  16   0      410.45      123.04    157.78 o 
   0  16   0      299.76       20.02    115.39 o 
   1  16   0      832.44      811.26    162.49 o 
   2  16   0       92.13      189.57    118.33 o 
  -2 -16   1      196.85      116.57    143.65 o 
  -1 -16   1      236.09      332.04    127.16 o 
   0 -16   1      395.89      523.96    170.73 o 
   1 -16   1      106.93      297.89    111.27 o 
   2 -16   1        9.70     -104.20    136.58 o 
   3 -16   1      376.27      386.79    187.80 o 
   4 -16   1       18.66      239.61    137.17 o 
  -5 -15   1      187.67      181.91    168.37 o 
  -4 -15   1       12.73      130.70    156.60 o 
  -3 -15   1      608.41      625.22    163.66 o 
  -2 -15   1      127.83      225.48    127.75 o 
  -1 -15   1      835.92     1004.36    146.00 o 
   0 -15   1       62.16       76.53    101.85 o 
   1 -15   1      161.91       56.52    141.88 o 
   2 -15   1      427.96      352.64    151.89 o 
   3 -15   1      184.21      120.51    164.55 o 
   4 -15   1       57.68       83.18     96.01 o 
   5 -15   1       47.27      100.67    116.57 o 
   6 -15   1      311.35      282.59    141.88 o 
  -7 -14   1       51.40     -149.53    149.53 o 
  -6 -14   1      626.03      449.78    176.03 o 
  -5 -14   1       15.30       81.24    147.77 o 
  -4 -14   1      419.26      312.61    133.05 o 
  -3 -14   1       37.44       44.74    136.58 o 
  -2 -14   1      288.98      303.78    101.26 o 
  -1 -14   1       11.71     -111.27    125.99 o 
   0 -14   1      669.08      605.79    102.44 o 
   1 -14   1     1111.94     1181.56    153.66 o 
   2 -14   1      249.07      170.80     86.54 o 
   3 -14   1      139.86      197.83    100.38 o 
   4 -14   1       35.79      -32.83     78.34 o 
   5 -14   1      396.73      374.43    134.23 o 
  -8 -13   1      544.39      533.97    184.86 o 
  -7 -13   1      115.40      -27.08    138.94 o 
  -6 -13   1       99.78      -19.43    153.66 o 
  -5 -13   1      688.00      576.36    154.83 o 
  -4 -13   1       27.16       18.25    110.09 o 
  -3 -13   1      884.56      522.19    133.64 o 
  -2 -13   1      250.78      394.44    104.20 o 
  -1 -13   1      353.51      401.51    114.21 o 
   0 -13   1       79.42      113.62    117.16 o 
   1 -13   1       14.22      -46.51    140.70 o 
   2 -13   1      452.81      397.48     86.93 o 
   3 -13   1      524.13      542.65     83.66 o 
   4 -13   1       62.47      157.19    113.62 o 
   5 -13   1      803.56      969.62    150.71 o 
   6 -13   1       24.29      -24.02     81.45 o 
   7 -13   1      437.95      231.96    126.57 o 
   8 -13   1      439.66      747.08    174.85 o 
   9 -13   1      171.57       74.77    160.13 o 
  10 -13   1      603.21      730.60    188.39 o 
  -9 -12   1      267.43      287.30    161.90 o 
  -8 -12   1      143.78      448.02    155.42 o 
  -7 -12   1      816.97      801.25    156.01 o 
  -6 -12   1      270.88      392.68    152.48 o 
  -5 -12   1      101.58      160.13    133.05 o 
  -4 -12   1        2.68      -54.75     95.37 o 
  -3 -12   1       11.32      -89.49     89.49 o 
  -2 -12   1      950.80      979.04    120.69 o 
  -1 -12   1      138.07      111.27     83.60 o 
   0 -12   1     1385.55     1274.96    352.64 o 
   1 -12   1        8.89       58.49     97.73 o 
   2 -12   1        9.08       -3.30     63.21 o 
   3 -12   1       20.44       24.83     75.52 o 
   4 -12   1       72.07       22.97     81.24 o 
   5 -12   1       83.27        6.95     70.24 o 
   6 -12   1     2557.02     2431.20    164.55 o 
   7 -12   1      207.21      322.49     89.49 o 
   8 -12   1      401.35      344.84     92.25 o 
   9 -12   1      299.89       14.72    150.12 o 
  10 -12   1      247.79      382.08    161.90 o 
  11 -12   1      144.19      185.45    154.83 o 
 -10 -11   1      252.99      169.55    146.00 o 
  -9 -11   1        7.71       41.80    155.42 o 
  -8 -11   1      615.58      680.56    153.07 o 
  -7 -11   1       26.58      -28.85    123.63 o 
  -6 -11   1      287.79      297.89    134.23 o 
  -5 -11   1        1.18       10.01    118.92 o 
  -4 -11   1      554.38      557.52    113.62 o 
  -3 -11   1      541.48      463.91    105.97 o 
  -2 -11   1      406.44      428.00    103.61 o 
  -1 -11   1     2386.06     2102.88    104.20 o 
   0 -11   1     1093.43     1231.60     70.21 o 
   1 -11   1       43.88       91.78     53.13 o 
   2 -11   1       18.54       46.68     61.93 o 
   3 -11   1      964.21     1197.03    133.05 o 
   4 -11   1       26.97       21.09     58.82 o 
   5 -11   1      409.23      569.81     75.34 o 
   6 -11   1        8.86      -16.05     64.48 o 
   7 -11   1     1452.38     1375.29    103.23 o 
   8 -11   1      968.28      926.56     94.13 o 
   9 -11   1      602.44      646.84    203.70 o 
  10 -11   1       13.77      -12.95    143.06 o 
  11 -11   1      360.63      445.07    151.89 o 
  12 -11   1        0.22      -51.22    157.19 o 
 -11 -10   1     1075.00     1334.63    214.88 o 
 -10 -10   1       42.96       61.23    127.75 o 
  -9 -10   1      111.06      293.18    163.66 o 
  -8 -10   1       86.99      -81.24    110.09 o 
  -7 -10   1       77.27        3.53    132.46 o 
  -6 -10   1        1.70       28.26    117.74 o 
  -5 -10   1     2676.65     2655.12    185.45 o 
  -4 -10   1      184.74      206.05     98.90 o 
  -3 -10   1      488.95      519.20     73.33 o 
  -2 -10   1      601.23      569.44     70.56 o 
  -1 -10   1        2.98      -43.40     43.40 o 
   0 -10   1     1181.89     1158.92     63.01 o 
   1 -10   1     1477.77     1612.83    174.26 o 
   2 -10   1     1354.26     1527.28     93.42 o 
   3 -10   1     2310.73     2438.38    106.93 o 
   4 -10   1      191.73      236.75    104.79 o 
   5 -10   1       15.70       30.75     60.35 o 
   6 -10   1     2135.95     2464.47    125.09 o 
   7 -10   1      603.40      680.24     79.72 o 
   8 -10   1      919.71     1095.93     96.30 o 
   9 -10   1       45.47      117.98     72.80 o 
  10 -10   1      326.33      330.76     99.74 o 
  11 -10   1        1.56      -82.42    138.35 o 
  12 -10   1      107.89      204.29    142.47 o 
 -12  -9   1      161.88      312.61    170.14 o 
 -11  -9   1       87.39       18.84    144.24 o 
 -10  -9   1     1487.06     1979.27    189.57 o 
  -9  -9   1      379.80      272.58    138.94 o 
  -8  -9   1     1141.01     1275.76    141.29 o 
  -7  -9   1      261.27      250.21    135.99 o 
  -6  -9   1      580.76      563.14     76.94 o 
  -5  -9   1       50.55      117.89     64.93 o 
  -4  -9   1     1178.91     1244.75     94.78 o 
  -3  -9   1     2792.58     2936.25    278.76 o 
  -2  -9   1     1564.58     1524.95     73.22 o 
  -1  -9   1       65.26       82.21     40.63 o 
   0  -9   1      891.98      969.56     53.31 o 
   1  -9   1      233.19      144.54     51.62 o 
   2  -9   1      575.55      573.32     67.67 o 
   3  -9   1     2044.87     2077.63    168.67 o 
   4  -9   1     1155.03     1327.18     86.57 o 
   5  -9   1     2735.80     2692.71    116.15 o 
   6  -9   1      405.33      477.92     74.04 o 
   7  -9   1      530.07      496.60     66.87 o 
   8  -9   1      209.96      196.70     80.74 o 
   9  -9   1      321.15      279.02    132.46 o 
  10  -9   1       46.90       12.87     78.19 o 
  11  -9   1      430.07      348.95    113.33 o 
  12  -9   1       46.95       20.61    132.46 o 
  13  -9   1      284.87      153.66    164.25 o 
 -12  -8   1      565.77      402.68    181.91 o 
 -11  -8   1       73.67      176.03    120.10 o 
 -10  -8   1       56.97      140.70    146.00 o 
  -9  -8   1      585.98      473.76     84.87 o 
  -8  -8   1       10.22       11.71     69.89 o 
  -7  -8   1     1204.66     1372.48    101.48 o 
  -6  -8   1     5559.21     5117.64    130.34 o 
  -5  -8   1     3739.53     3612.44    114.55 o 
  -4  -8   1       15.63      -12.36     52.72 o 
  -3  -8   1       34.09      -11.03     38.35 o 
  -2  -8   1      492.82      532.30     55.67 o 
  -1  -8   1     1425.63     1471.88     68.35 o 
   0  -8   1     2194.25     2380.36     90.86 o 
   1  -8   1     6750.37     6841.39    124.63 o 
   2  -8   1      236.38       92.74     45.57 o 
   3  -8   1     6946.03     6711.06    126.75 o 
   4  -8   1      851.15      919.50     58.16 o 
   5  -8   1       77.77      162.80     57.18 o 
   6  -8   1      797.94      816.29     73.00 o 
   7  -8   1      941.60      839.50     75.60 o 
   8  -8   1      361.29      296.44     77.31 o 
   9  -8   1      489.31      342.36     71.70 o 
  10  -8   1      472.09      468.24     84.09 o 
  11  -8   1       38.87       71.08     84.02 o 
  12  -8   1      701.05      789.79    148.95 o 
  13  -8   1      111.54      -23.55    137.17 o 
  14  -8   1      673.88      696.46    161.31 o 
 -13  -7   1      135.61      -78.30    147.77 o 
 -12  -7   1        6.26      -11.19    125.40 o 
 -11  -7   1      434.58      358.44     93.45 o 
 -10  -7   1      811.32      908.21     95.68 o 
  -9  -7   1      192.65      207.96     80.79 o 
  -8  -7   1      356.93      323.07     73.81 o 
  -7  -7   1     2863.98     2796.78    112.47 o 
  -6  -7   1        0.62      -35.70     59.77 o 
  -5  -7   1     1119.84     1223.57     88.14 o 
  -4  -7   1     2996.89     2950.97     73.72 o 
  -3  -7   1      271.03      316.41     39.54 o 
  -2  -7   1       55.99       29.31     32.93 o 
  -1  -7   1      976.35      965.99     73.71 o 
   0  -7   1      408.09      606.12     53.61 o 
   1  -7   1      134.52      182.05     42.16 o 
   2  -7   1     3977.22     4344.00     96.87 o 
   3  -7   1      649.15      656.61     54.65 o 
   4  -7   1     6398.78     6711.77     84.74 o 
   5  -7   1        0.18       -6.06     44.87 o 
   6  -7   1      116.21      176.70     55.73 o 
   7  -7   1        4.19      -19.53     50.15 o 
   8  -7   1      767.80      812.35    149.24 o 
   9  -7   1      486.75      497.44     71.43 o 
  10  -7   1     1158.98     1156.43     92.65 o 
  11  -7   1      559.10      589.94     92.21 o 
  12  -7   1      180.98      184.64     88.46 o 
  13  -7   1      505.43      483.37     93.20 o 
  14  -7   1       35.59      -77.71    149.53 o 
 -14  -6   1       52.14       20.02    158.37 o 
 -13  -6   1        9.16      -96.33     96.33 o 
 -12  -6   1      716.65      871.93    215.18 o 
 -11  -6   1       37.55      -19.63     78.93 o 
 -10  -6   1      562.09      663.73    147.47 o 
  -9  -6   1      146.89      200.30     90.07 o 
  -8  -6   1     2165.91     2091.66    111.75 o 
  -7  -6   1       42.44       43.54     63.95 o 
  -6  -6   1      155.72      278.19     63.79 o 
  -5  -6   1     1965.60     2016.44     97.09 o 
  -4  -6   1      474.52      576.07     43.22 o 
  -3  -6   1       75.24      151.34     33.66 o 
  -2  -6   1     2363.49     2551.40     59.77 o 
  -1  -6   1     4899.53     4592.98     88.65 o 
   0  -6   1       18.75       26.46     36.87 o 
   1  -6   1      601.36      507.66     47.68 o 
   2  -6   1     3436.54     3510.15     83.57 o 
   3  -6   1    11582.50    11501.70    235.78 o 
   4  -6   1      979.00      970.25    113.78 o 
   5  -6   1      393.69      350.07     37.29 o 
   6  -6   1        2.99       40.68     54.41 o 
   7  -6   1      184.97      138.30     59.76 o 
   8  -6   1       69.58       66.53     56.98 o 
   9  -6   1      819.15      866.12     79.62 o 
  10  -6   1       46.56       74.68     73.54 o 
  11  -6   1      635.98      507.81     86.99 o 
  12  -6   1      586.74      507.39     94.70 o 
  13  -6   1      165.48      109.92     88.23 o 
  14  -6   1      314.54      218.93    111.31 o 
 -14  -5   1      167.26      233.69    122.43 o 
 -13  -5   1      948.26      923.35    114.68 o 
 -12  -5   1      141.44      238.06     94.44 o 
 -11  -5   1      385.60      334.79     76.73 o 
 -10  -5   1        4.67      -48.92     73.64 o 
  -9  -5   1      478.72      460.62     75.83 o 
  -8  -5   1      261.72      140.56    105.97 o 
  -7  -5   1     5651.32     5523.30    130.01 o 
  -6  -5   1       76.50       41.52     57.33 o 
  -5  -5   1     2744.39     2818.97    104.71 o 
  -4  -5   1     2945.53     3028.61     79.15 o 
  -3  -5   1      842.87      876.35     43.02 o 
  -2  -5   1      994.06      899.52     42.59 o 
  -1  -5   1     1908.89     1806.63     70.05 o 
   0  -5   1     2520.92     2514.78     68.67 o 
   1  -5   1     2591.62     2149.86     90.66 o 
   2  -5   1     1067.87     1086.13     60.68 o 
   3  -5   1      481.05      682.94     37.01 o 
   4  -5   1     9438.30     9169.49     82.00 o 
   5  -5   1        0.56      -19.83     37.46 o 
   6  -5   1     1700.94     1726.06     82.95 o 
   7  -5   1       44.21       -3.05     56.15 o 
   8  -5   1     2001.38     1929.90    101.25 o 
   9  -5   1       65.54       67.59     57.74 o 
  10  -5   1      826.89      854.51     81.70 o 
  11  -5   1     1857.09     1837.38    118.02 o 
  12  -5   1      508.11      460.31     98.90 o 
  13  -5   1      204.92       10.82     88.07 o 
  14  -5   1       34.86      -76.42     86.14 o 
  15  -5   1        2.01      107.15    166.02 o 
 -14  -4   1      149.22      242.27     98.81 o 
 -13  -4   1      403.28      329.78    104.25 o 
 -12  -4   1     1029.06     1072.98    104.67 o 
 -11  -4   1     1170.32     1239.27    105.72 o 
 -10  -4   1        3.22      -57.96     63.35 o 
  -9  -4   1     1819.17     1653.91    141.00 o 
  -8  -4   1     1434.82     1490.27    117.16 o 
  -7  -4   1      511.61      533.85     64.49 o 
  -6  -4   1     3730.67     3543.66    102.15 o 
  -5  -4   1     1044.17     1065.40     72.63 o 
  -4  -4   1     6981.20     6672.63    104.66 o 
  -3  -4   1       71.18       73.74     25.50 o 
  -2  -4   1     2515.67     2637.58     62.97 o 
  -1  -4   1     1186.43     1263.34     58.25 o 
   0  -4   1     2311.62     2354.65     61.35 o 
   1  -4   1     6288.18     6510.25     83.05 o 
   2  -4   1     2244.56     2152.91     67.01 o 
   3  -4   1     9705.50     9833.81    116.32 o 
   4  -4   1     2934.48     2899.61     55.27 o 
   5  -4   1      235.53      174.04     43.91 o 
   6  -4   1       60.96      116.50     43.33 o 
   7  -4   1     1085.68      954.54     65.56 o 
   8  -4   1      434.89      361.65     60.32 o 
   9  -4   1     6495.88     6395.41    297.30 o 
  10  -4   1       64.43       79.60     71.73 o 
  11  -4   1      249.85      314.65     79.16 o 
  12  -4   1       85.72      -10.44     76.66 o 
  13  -4   1        0.95      -91.55     91.55 o 
  14  -4   1      238.99      320.06    176.62 o 
  15  -4   1      568.16      558.46    116.09 o 
 -15  -3   1      422.86      681.89    133.84 o 
 -14  -3   1      699.06      666.67    108.31 o 
 -13  -3   1      163.46       55.43     75.97 o 
 -12  -3   1     1498.67     1669.95    119.52 o 
 -11  -3   1      185.89      233.19     73.78 o 
 -10  -3   1     1423.34     1459.52     97.48 o 
  -9  -3   1     3881.07     3605.30    120.62 o 
  -8  -3   1      775.40      737.81    165.43 o 
  -7  -3   1     3737.94     3847.58    108.81 o 
  -6  -3   1       69.90      104.54     59.17 o 
  -5  -3   1      181.48      128.40     44.12 o 
  -4  -3   1       23.39      -27.38     34.97 o 
  -3  -3   1    12290.89    12655.92    133.64 o 
  -2  -3   1       89.44       89.52     22.13 o 
  -1  -3   1     4925.59     4572.71     82.42 o 
   0  -3   1       20.41       29.60     26.98 o 
   1  -3   1        3.01       30.89     25.40 o 
   2  -3   1    37790.40    36505.82    296.52 o 
   3  -3   1     5663.15     5705.46     85.16 o 
   4  -3   1     1908.75     1824.86     90.57 o 
   5  -3   1     3347.18     2943.46     54.49 o 
   6  -3   1      645.30      634.39     41.40 o 
   7  -3   1     1124.74     1154.17     58.93 o 
   8  -3   1      518.30      636.83     88.01 o 
   9  -3   1       36.50       22.09     60.52 o 
  10  -3   1     1173.54     1221.85    153.07 o 
  11  -3   1       28.74       14.61     66.13 o 
  12  -3   1      816.23      815.86     94.20 o 
  13  -3   1        2.48       60.15     76.37 o 
  14  -3   1      107.80      -42.28     90.07 o 
  15  -3   1       10.25     -100.93    100.93 o 
 -15  -2   1      991.78      969.31    136.88 o 
 -14  -2   1       49.34       97.02    107.44 o 
 -13  -2   1     1171.80     1126.35    112.43 o 
 -12  -2   1        0.16      -25.95     85.36 o 
 -11  -2   1      318.56      428.14     78.56 o 
 -10  -2   1        2.05      -42.18     68.26 o 
  -9  -2   1     2608.14     2426.50    109.61 o 
  -8  -2   1     2602.61     2656.24    108.49 o 
  -7  -2   1      122.06      120.47     50.55 o 
  -6  -2   1     1164.65     1043.12     68.92 o 
  -5  -2   1     2119.87     2020.95     90.37 o 
  -4  -2   1     5957.47     5708.47     90.86 o 
  -3  -2   1       44.00        6.42     36.21 o 
  -2  -2   1    10592.98    10357.61    145.12 o 
  -1  -2   1       59.95       91.81     23.52 o 
   0  -2   1    12672.27    11974.78     76.38 o 
   1  -2   1       78.81      100.20     16.84 o 
   2  -2   1      938.20      858.63     37.03 o 
   3  -2   1       26.29       11.41     21.28 o 
   4  -2   1     9503.16     8842.65    308.45 o 
   5  -2   1       83.88       27.40     26.45 o 
   6  -2   1     4167.27     4290.59     84.78 o 
   7  -2   1      482.27      466.30     39.01 o 
   8  -2   1     2053.97     2070.65     69.07 o 
   9  -2   1     2390.96     2449.04    151.30 o 
  10  -2   1       13.80       41.37     63.91 o 
  11  -2   1      146.49       80.37     74.51 o 
  12  -2   1      215.29      204.91     78.46 o 
  13  -2   1       99.80       86.40    180.44 o 
  14  -2   1        4.53       27.32     94.74 o 
  15  -2   1     1571.41     1775.93    142.48 o 
 -15  -1   1       11.74      -26.39    102.95 o 
 -14  -1   1      698.78      567.05    102.44 o 
 -13  -1   1       53.88       90.77     75.96 o 
 -12  -1   1     2412.80     2291.60    132.41 o 
 -11  -1   1      129.37      167.50     69.39 o 
 -10  -1   1      177.14      248.15     67.61 o 
  -9  -1   1        7.62       31.23     61.82 o 
  -8  -1   1      820.18      845.44     75.20 o 
  -7  -1   1     4931.54     5105.77    184.56 o 
  -6  -1   1      307.17      154.97     49.35 o 
  -5  -1   1      479.61      546.71     47.46 o 
  -4  -1   1     2711.14     2640.03     73.43 o 
  -3  -1   1       35.00       12.35     32.38 o 
  -2  -1   1     1963.00     2149.01     53.22 o 
  -1  -1   1     1944.82     1772.60    119.51 o 
   0  -1   1     4540.33     4577.38     51.08 o 
   1  -1   1    20879.68    21064.63    265.12 o 
   2  -1   1     2535.97     2486.83     42.06 o 
   3  -1   1       59.23       35.57     19.41 o 
   4  -1   1      679.89      764.64     32.24 o 
   5  -1   1     4477.69     4384.19     80.13 o 
   6  -1   1      273.52      273.87     36.24 o 
   7  -1   1     4733.98     4503.62    102.53 o 
   8  -1   1       61.18       67.19     38.54 o 
   9  -1   1      546.18      547.26     68.05 o 
  10  -1   1      111.05       73.61     58.32 o 
  11  -1   1      144.86      137.75     69.72 o 
  12  -1   1      226.87      302.65     82.42 o 
  13  -1   1      282.27      311.18     82.59 o 
  14  -1   1      233.35      250.30    191.92 o 
  15  -1   1      242.72      237.72    105.85 o 
 -15   0   1      360.08      277.47    117.31 o 
 -14   0   1      453.21      296.79     91.54 o 
 -13   0   1        0.74       32.83     81.38 o 
 -12   0   1       40.26       88.87     81.54 o 
 -11   0   1     4652.59     4463.61    146.00 o 
 -10   0   1       10.91      140.90     68.36 o 
  -9   0   1     2020.81     2021.57    218.41 o 
  -8   0   1       70.62       57.11     56.62 o 
  -7   0   1      561.32      697.35    107.15 o 
  -6   0   1      127.06       47.51     40.46 o 
  -5   0   1      211.95      240.18     40.32 o 
  -4   0   1    20848.15    20368.19    139.14 o 
  -3   0   1     7244.98     6561.02     81.21 o 
  -2   0   1     1822.15     1812.18     45.74 o 
  -1   0   1    12313.48    12388.88     70.77 o 
   0   0   1     5266.59     5034.14     57.11 o 
   1   0   1     1246.12     1181.25     22.99 o 
   2   0   1     1391.96     1257.68     29.32 o 
   3   0   1      743.97      709.64     33.22 o 
   4   0   1     6556.23     6337.36     77.16 o 
   5   0   1      283.92      294.81     27.43 o 
   6   0   1       26.22       52.37     26.25 o 
   7   0   1      651.79      711.82     48.08 o 
   8   0   1      244.50      272.59     43.38 o 
   9   0   1     1113.47     1113.67     75.35 o 
  10   0   1     1646.56     1708.83    113.12 o 
  11   0   1        0.48        9.03     70.23 o 
  12   0   1      526.42      542.03     82.46 o 
  13   0   1      374.40      465.84     90.09 o 
  14   0   1      238.17      118.67    151.01 o 
  15   0   1      497.15      569.78    110.22 o 
 -15   1   1      136.60      174.08     98.84 o 
 -14   1   1      363.96      369.77     96.82 o 
 -13   1   1      766.71      760.37    109.64 o 
 -12   1   1      450.61      404.02     81.78 o 
 -11   1   1      164.59      148.14     72.00 o 
 -10   1   1      747.11      787.33     92.43 o 
  -9   1   1       97.28       58.02     62.45 o 
  -8   1   1     2042.26     1746.00     97.43 o 
  -7   1   1      866.55      908.92     62.82 o 
  -6   1   1     3215.92     2997.18     83.52 o 
  -5   1   1      105.62       64.76     37.17 o 
  -4   1   1      650.63      540.78     52.10 o 
  -3   1   1    12464.91    11533.53     98.22 o 
  -2   1   1    12545.42    12006.37    229.31 o 
  -1   1   1     1373.09     1304.15     37.38 o 
   0   1   1    10484.50    10611.50    273.82 o 
   1   1   1    14518.32    14370.68    330.68 o 
   2   1   1     4579.10     4330.00     40.79 o 
   3   1   1        2.49       40.71     21.84 o 
   4   1   1        1.23        7.34     21.73 o 
   5   1   1     1762.93     1562.08     45.19 o 
   6   1   1      569.12      611.33     34.50 o 
   7   1   1     3226.31     3165.31     65.70 o 
   8   1   1      140.14      203.41     45.25 o 
   9   1   1      478.73      445.18     66.88 o 
  10   1   1      762.35      795.52     83.86 o 
  11   1   1      101.38       67.42     69.75 o 
  12   1   1      663.01      764.00    182.80 o 
  13   1   1     2702.02     2559.96    148.35 o 
  14   1   1      107.17      143.48     83.40 o 
  15   1   1      381.00      316.53    111.34 o 
 -15   2   1      236.34      172.04     98.23 o 
 -14   2   1      173.38      250.96     99.36 o 
 -13   2   1       53.36       72.11    106.56 o 
 -12   2   1      270.90      148.70     77.73 o 
 -11   2   1     1788.81     1684.75    201.93 o 
 -10   2   1      347.44      335.43    119.22 o 
  -9   2   1      832.68      922.66     76.51 o 
  -8   2   1      111.74      134.92     55.20 o 
  -7   2   1      467.00      487.30     59.11 o 
  -6   2   1       30.64       57.82     39.49 o 
  -5   2   1     8565.58     8145.75    110.45 o 
  -4   2   1      353.36      429.25     42.25 o 
  -3   2   1    19737.87    19242.24    266.40 o 
  -2   2   1     1748.42     1843.57     69.47 o 
  -1   2   1      695.07      678.07     28.89 o 
   0   2   1      632.50      645.28     29.62 o 
   1   2   1     8162.53     8179.21    144.20 o 
   2   2   1     4752.16     4718.09     47.51 o 
   3   2   1     1005.10      943.57     40.62 o 
   4   2   1      179.52      111.92     26.26 o 
   5   2   1       42.74       27.26     25.02 o 
   6   2   1      244.48      336.11     34.07 o 
   7   2   1      406.10      393.40     36.27 o 
   8   2   1     3837.22     4087.33     88.21 o 
   9   2   1      109.86      112.14     47.03 o 
  10   2   1      204.33      166.04     76.54 o 
  11   2   1       38.90       55.72     71.37 o 
  12   2   1     1487.60     1386.03    103.95 o 
  13   2   1        0.03      -42.68     74.77 o 
  14   2   1      990.32      892.85    118.26 o 
  15   2   1        2.64      -39.01     98.20 o 
 -15   3   1      257.00      388.04    188.98 o 
 -14   3   1        0.40        7.75     94.30 o 
 -13   3   1     1250.60     1241.63    116.86 o 
 -12   3   1      258.54      362.26     78.63 o 
 -11   3   1     1492.36     1485.12    100.50 o 
 -10   3   1      540.06      622.31     72.20 o 
  -9   3   1      119.95      103.14     60.10 o 
  -8   3   1     1391.61     1632.13    125.40 o 
  -7   3   1     1268.49     1288.12     83.01 o 
  -6   3   1     2451.96     2281.10     89.46 o 
  -5   3   1     3050.03     3078.86     83.25 o 
  -4   3   1    11087.05    10747.10    110.68 o 
  -3   3   1     6620.61     6754.70    368.54 o 
  -2   3   1     8781.21     9048.26     61.80 o 
  -1   3   1    12013.57    12463.72    166.78 o 
   0   3   1     2475.56     2550.68     75.54 o 
   1   3   1      840.58     1018.48     33.90 o 
   2   3   1     8954.91     9612.94    114.12 o 
   3   3   1     5717.78     6037.90     60.33 o 
   4   3   1     4495.45     4611.35     66.80 o 
   5   3   1       81.56       66.33     28.54 o 
   6   3   1       94.17       65.65     29.17 o 
   7   3   1      218.11      238.94     41.14 o 
   8   3   1     1150.57     1147.58     60.70 o 
   9   3   1      885.33      972.89     80.30 o 
  10   3   1      167.94      172.78     64.07 o 
  11   3   1      850.07      990.03    153.36 o 
  12   3   1      147.29      205.66     78.46 o 
  13   3   1      966.12     1041.15    110.96 o 
  14   3   1       10.80      107.72     88.54 o 
 -15   4   1       38.89       45.05    105.53 o 
 -14   4   1      231.06      248.59     92.91 o 
 -13   4   1      249.81      182.47     82.63 o 
 -12   4   1       59.07      -20.93     73.57 o 
 -11   4   1      130.11       81.48     66.53 o 
 -10   4   1      264.85      246.77     76.83 o 
  -9   4   1      778.86      662.35     72.12 o 
  -8   4   1     5125.64     4960.82    124.87 o 
  -7   4   1     1122.08      981.91     72.62 o 
  -6   4   1      708.82      764.23     58.17 o 
  -5   4   1     1046.29      930.81     56.07 o 
  -4   4   1     2761.83     3280.87    119.22 o 
  -3   4   1    10344.26    10947.76    344.40 o 
  -2   4   1     5880.23     5723.36    127.75 o 
  -1   4   1     2012.48     2306.04     50.01 o 
   0   4   1     8499.07     9011.62    142.64 o 
   1   4   1      531.84      799.99     33.84 o 
   2   4   1      113.18       96.36     24.02 o 
   3   4   1     2014.84     1861.41     61.69 o 
   4   4   1      998.74     1044.17     41.89 o 
   5   4   1     6093.54     6184.01    156.78 o 
   6   4   1      874.93      894.70     59.84 o 
   7   4   1     2458.75     2417.17     75.90 o 
   8   4   1     1340.84     1480.18     91.54 o 
   9   4   1     1245.48     1223.34     83.66 o 
  10   4   1      442.41      423.13     79.78 o 
  11   4   1      527.26      508.35     80.08 o 
  12   4   1      821.24      857.17    100.07 o 
  13   4   1      233.43      195.41    115.39 o 
  14   4   1      135.62      147.27    157.48 o 
 -15   5   1      341.75      317.66    135.99 o 
 -14   5   1        1.11       28.78    140.70 o 
 -13   5   1      337.37      455.81     96.90 o 
 -12   5   1      158.31      232.78     77.64 o 
 -11   5   1      215.73      178.45     76.94 o 
 -10   5   1       25.74       40.97     61.69 o 
  -9   5   1      271.22      348.38     65.40 o 
  -8   5   1      472.85      550.09     69.20 o 
  -7   5   1     2755.70     3004.91    108.59 o 
  -6   5   1      480.81      784.28     60.71 o 
  -5   5   1     3870.53     3120.28    117.45 o 
  -4   5   1        1.83      -12.44     36.79 o 
  -3   5   1      592.30      410.38     43.98 o 
  -2   5   1      293.65      545.13     88.01 o 
  -1   5   1      358.97      395.01     34.28 o 
   0   5   1      613.51      574.17     32.38 o 
   1   5   1     5083.72     5500.66     73.93 o 
   2   5   1      283.66      274.72     28.17 o 
   3   5   1     1158.13     1156.14     55.62 o 
   4   5   1      263.93      242.60     36.92 o 
   5   5   1      293.35      343.49     42.42 o 
   6   5   1     2401.81     2381.04     73.31 o 
   7   5   1      265.23      351.21     60.21 o 
   8   5   1     5365.72     5041.22    173.97 o 
   9   5   1      471.89      545.99     79.62 o 
  10   5   1      697.34      627.44     81.93 o 
  11   5   1       62.22      -37.57     96.84 o 
  12   5   1      141.90      212.53     82.38 o 
  13   5   1      256.19      320.26    162.49 o 
  14   5   1      361.10      268.46    153.66 o 
 -14   6   1      210.79      198.26    112.07 o 
 -13   6   1       25.97      106.48     85.82 o 
 -12   6   1      331.46      278.28     91.90 o 
 -11   6   1      136.35      118.41     86.84 o 
 -10   6   1     3839.35     4189.10    134.95 o 
  -9   6   1        8.75       18.66     61.94 o 
  -8   6   1        2.89       65.23     60.07 o 
  -7   6   1      505.85      541.45    152.48 o 
  -6   6   1      854.98      871.84     67.13 o 
  -5   6   1       70.67      105.63     49.35 o 
  -4   6   1     7579.40     8038.69    115.99 o 
  -3   6   1     4512.36     4574.81     96.39 o 
  -2   6   1     2340.77     2432.14     77.94 o 
  -1   6   1      529.68      607.99     74.27 o 
   0   6   1      494.73      614.67     58.15 o 
   1   6   1      120.26      152.71     31.82 o 
   2   6   1      171.71      136.91     32.59 o 
   3   6   1      516.79      483.43     61.49 o 
   4   6   1      815.85      962.42     55.20 o 
   5   6   1     2981.53     2986.40     87.34 o 
   6   6   1      207.83      286.51     60.26 o 
   7   6   1     2024.09     2008.70    181.62 o 
   8   6   1        0.01      -17.24     62.77 o 
   9   6   1     1918.27     1809.78    125.10 o 
  10   6   1       42.13      -19.29     80.44 o 
  11   6   1      755.63      873.07    151.89 o 
  12   6   1        6.27      -97.73    123.04 o 
  13   6   1      229.52      381.49    138.35 o 
 -14   7   1      104.07       -4.82    118.04 o 
 -13   7   1      101.15       86.13     84.65 o 
 -12   7   1      232.84      242.35     89.26 o 
 -11   7   1      368.78      236.67     77.53 o 
 -10   7   1     1618.95     1575.45    111.29 o 
  -9   7   1     2732.97     2632.87    117.06 o 
  -8   7   1      166.65      284.94     96.55 o 
  -7   7   1       15.88       28.91     57.56 o 
  -6   7   1      745.43      978.10     73.92 o 
  -5   7   1      477.33      574.98     62.03 o 
  -4   7   1       69.21       70.46     46.99 o 
  -3   7   1     1524.06     1638.91     78.88 o 
  -2   7   1      613.42      710.43     54.11 o 
  -1   7   1     3876.17     3241.32     88.43 o 
   0   7   1      111.85      160.32     34.50 o 
   1   7   1     2319.17     2256.50     87.85 o 
   2   7   1     1148.41     1180.18     55.46 o 
   3   7   1     1810.24     1769.22     66.99 o 
   4   7   1     1572.11     1649.79     73.60 o 
   5   7   1      351.99      417.45     49.51 o 
   6   7   1     3235.11     3155.05    222.54 o 
   7   7   1       49.58      107.66     69.03 o 
   8   7   1      685.68      735.90    119.51 o 
   9   7   1      173.21      173.67    124.81 o 
  10   7   1      689.93      491.58    136.58 o 
  11   7   1      463.68      200.16    121.86 o 
  12   7   1      370.78      445.66    155.42 o 
  13   7   1        0.44     -106.56    133.64 o 
 -14   8   1      145.04      114.96     93.68 o 
 -13   8   1      411.24      360.66     96.33 o 
 -12   8   1       74.01      167.93     78.70 o 
 -11   8   1      798.22      955.67     97.34 o 
 -10   8   1      441.42      453.60     91.51 o 
  -9   8   1      410.01      460.28    151.89 o 
  -8   8   1     1027.92     1231.68     87.79 o 
  -7   8   1     2507.42     2334.00    109.55 o 
  -6   8   1      646.05      724.94     88.31 o 
  -5   8   1      162.07       96.69     50.66 o 
  -4   8   1        0.56       28.14     49.45 o 
  -3   8   1      689.65      709.48    106.26 o 
  -2   8   1     2531.02     2525.04     73.79 o 
  -1   8   1      165.65      261.10     41.99 o 
   0   8   1     1921.45     1907.80     63.37 o 
   1   8   1      625.70      566.03     44.34 o 
   2   8   1     1076.17     1146.32     61.01 o 
   3   8   1      294.29      372.18     45.99 o 
   4   8   1     1321.72     1419.09     71.86 o 
   5   8   1     4384.57     4481.33    195.45 o 
   6   8   1      281.67      413.28    118.92 o 
   7   8   1       95.59       81.83     96.55 o 
   8   8   1     1136.65     1126.22    149.53 o 
   9   8   1      112.48       45.33    120.69 o 
  10   8   1      386.99      452.14    134.82 o 
  11   8   1      221.11      344.99    164.84 o 
  12   8   1      270.43      293.77    143.65 o 
 -13   9   1       10.44       39.60    106.61 o 
 -12   9   1      319.87      360.74     89.21 o 
 -11   9   1      135.75      144.27     83.07 o 
 -10   9   1     1139.40     1003.04    100.80 o 
  -9   9   1      103.91      146.80     75.25 o 
  -8   9   1      915.17      949.06     87.69 o 
  -7   9   1        5.80      -55.55     55.55 o 
  -6   9   1      226.55      318.87     74.11 o 
  -5   9   1     1622.11     1537.33     91.73 o 
  -4   9   1     1831.96     1941.30     99.88 o 
  -3   9   1      657.40      765.51     67.03 o 
  -2   9   1        0.48       11.02     41.04 o 
  -1   9   1        4.91      -40.87     40.87 o 
   0   9   1      717.81      714.86     52.83 o 
   1   9   1     6754.70     6390.71     99.43 o 
   2   9   1      305.87      428.04     93.90 o 
   3   9   1     1621.00     1646.48    140.70 o 
   4   9   1      274.62      306.72    100.67 o 
   5   9   1      974.25      964.91    121.86 o 
   6   9   1      398.04      329.68    117.74 o 
   7   9   1      404.95      396.80    118.33 o 
   8   9   1        9.88      -78.89    130.11 o 
   9   9   1     2533.96     2506.77    184.27 o 
  10   9   1      384.80      310.84    146.59 o 
  11   9   1      289.29      256.68    151.89 o 
  12   9   1      123.29      121.86    151.30 o 
 -13  10   1       37.92      -74.70    111.96 o 
 -12  10   1        3.99      -75.53    104.79 o 
 -11  10   1      226.30      302.40     91.93 o 
 -10  10   1        0.41        2.35     77.64 o 
  -9  10   1      548.83      630.42     97.65 o 
  -8  10   1      297.74      253.11     71.53 o 
  -7  10   1     1054.87     1089.83     93.02 o 
  -6  10   1      125.60      229.01     98.90 o 
  -5  10   1        7.92      -61.24     95.37 o 
  -4  10   1       91.71        1.78     60.96 o 
  -3  10   1      932.02      824.82     59.08 o 
  -2  10   1      200.50      174.57     49.85 o 
  -1  10   1     2421.10     2375.10    221.95 o 
   0  10   1     1813.27     1818.16    112.40 o 
   1  10   1        3.31        7.90     63.47 o 
   2  10   1      324.71      350.49     70.98 o 
   3  10   1      141.12       25.90     97.14 o 
   4  10   1     2239.03     2427.29    180.74 o 
   5  10   1        9.40      -85.36     85.36 o 
   6  10   1     1074.17     1238.67    148.95 o 
   7  10   1      676.96      606.38    135.41 o 
   8  10   1      611.45      751.21    164.84 o 
   9  10   1        3.55      -52.98    107.15 o 
  10  10   1      952.91     1062.05    204.87 o 
  11  10   1      231.78       95.37    151.89 o 
 -12  11   1        2.43     -112.15    112.15 o 
 -11  11   1       22.31      -40.56    115.68 o 
 -10  11   1      618.13      685.05     95.67 o 
  -9  11   1       32.98      101.44     84.72 o 
  -8  11   1       59.81      181.82    108.91 o 
  -7  11   1       15.38      -32.27     67.65 o 
  -6  11   1      299.22      335.11     87.42 o 
  -5  11   1       18.86      110.90     66.58 o 
  -4  11   1      472.95      512.36     73.67 o 
  -3  11   1       13.76      -54.90     61.76 o 
  -2  11   1      246.16      347.14     68.73 o 
  -1  11   1       68.77      -38.27     58.43 o 
   0  11   1      879.84     1010.76     86.30 o 
   1  11   1     3592.72     3638.93    127.24 o 
   2  11   1      925.97     1048.79    152.18 o 
   3  11   1       96.17      196.63     95.37 o 
   4  11   1      633.56      635.23    115.98 o 
   5  11   1      154.04       42.39    105.38 o 
   6  11   1       77.45       38.27    127.75 o 
   7  11   1      531.70      420.93    147.77 o 
   8  11   1        3.52     -101.26    130.70 o 
   9  11   1      653.06      877.78    160.13 o 
  10  11   1       74.81      153.66    186.04 o 
 -11  12   1       86.13       55.61    120.98 o 
 -10  12   1       67.49       50.19    100.26 o 
  -9  12   1       95.84       -3.59     83.60 o 
  -8  12   1      107.45      117.37     94.49 o 
  -7  12   1     1071.92     1050.28    140.12 o 
  -6  12   1      200.53      280.23    124.81 o 
  -5  12   1      985.30      936.39     87.68 o 
  -4  12   1        1.00      -32.08     68.82 o 
  -3  12   1      260.50      124.67     73.54 o 
  -2  12   1      188.45      245.88     87.96 o 
  -1  12   1      477.17      604.54     83.03 o 
   0  12   1       43.29      129.83    101.55 o 
   1  12   1      914.87     1058.72     90.28 o 
   2  12   1     1068.11      949.02    117.74 o 
   3  12   1     1502.91     1525.96    157.19 o 
   4  12   1      128.37      -65.35     97.14 o 
   5  12   1      201.25       63.58    115.39 o 
   6  12   1      129.87       -1.77    133.64 o 
   7  12   1      140.69      -34.73    145.41 o 
   8  12   1     1120.45     1351.11    186.04 o 
   9  12   1        9.54      197.22    147.77 o 
 -10  13   1       96.70       10.01    146.59 o 
  -9  13   1      720.60      658.78    159.54 o 
  -8  13   1      395.98      417.99    113.62 o 
  -7  13   1      193.39      188.95     90.09 o 
  -6  13   1      164.68      317.99     85.95 o 
  -5  13   1        4.25      -31.26     80.31 o 
  -4  13   1      893.78      812.18     98.12 o 
  -3  13   1      159.83      143.67     83.87 o 
  -2  13   1     1001.10      946.38     89.85 o 
  -1  13   1       20.44       39.06     78.45 o 
   0  13   1      103.22      117.03     82.04 o 
   1  13   1       66.88      152.48    125.40 o 
   2  13   1     2163.47     1793.24    173.08 o 
   3  13   1      178.35       24.73    100.08 o 
   4  13   1      392.16      361.47    131.87 o 
   5  13   1      128.48       87.72    120.10 o 
   6  13   1      555.27      900.15    167.79 o 
   7  13   1      402.12      185.45    171.32 o 
   8  13   1       32.24     -128.93    147.18 o 
  -9  14   1       98.91      147.73     95.04 o 
  -8  14   1      229.96      246.64     96.52 o 
  -7  14   1      494.40      496.65    106.33 o 
  -6  14   1      475.84      543.13    106.14 o 
  -5  14   1        2.05       99.00     88.79 o 
  -4  14   1      224.39      191.78     88.44 o 
  -3  14   1      425.42      494.14     93.02 o 
  -2  14   1       50.18       65.64     92.00 o 
  -1  14   1     1133.33     1027.16    100.97 o 
   0  14   1        1.68      -17.07    120.10 o 
   1  14   1      383.16      381.49     98.90 o 
   2  14   1       15.67      -33.56    135.41 o 
   3  14   1       13.48       83.01    100.08 o 
   4  14   1       51.90       48.86    143.65 o 
   5  14   1      830.96      494.52    156.60 o 
   6  14   1       36.78      -51.22    156.01 o 
   7  14   1      461.87      210.17    179.56 o 
  -7  15   1      239.98      265.12    103.20 o 
  -6  15   1      116.99       63.10    140.41 o 
  -5  15   1      173.24      224.60    101.37 o 
  -4  15   1      134.44       85.12    101.07 o 
  -3  15   1      550.48      607.05    105.31 o 
  -2  15   1       59.85       57.68     87.17 o 
  -1  15   1      138.30       75.94    150.71 o 
   0  15   1      253.74      181.33    148.95 o 
   1  15   1      306.20      237.25    117.74 o 
   2  15   1      489.49      352.64    135.41 o 
   3  15   1       72.76      -35.32    131.28 o 
   4  15   1      326.37      463.91    167.20 o 
   5  15   1        0.40      -40.62    164.25 o 
  -4  16   1      552.00      452.40    107.79 o 
  -3  16   1        1.36      -73.46    114.21 o 
  -2  16   1      310.92      320.26    182.50 o 
  -1  16   1        2.88     -100.08    153.07 o 
   0  16   1      102.10      -62.40    105.97 o 
   1  16   1        5.22      -34.15    155.42 o 
   2  16   1      268.25      -25.90    129.52 o 
  -1 -16   2      182.90       62.99    137.76 o 
   4 -16   2       53.27      285.53    166.61 o 
  -5 -15   2       33.25      -67.11    179.56 o 
  -4 -15   2      365.99      384.43    178.97 o 
  -3 -15   2      638.77      519.84    145.41 o 
  -2 -15   2      293.07      580.48    157.19 o 
  -1 -15   2      339.14      440.36    111.86 o 
   0 -15   2        4.76      -26.49    134.23 o 
   1 -15   2      216.11      269.04     99.49 o 
   2 -15   2       54.06      -25.90    131.87 o 
   3 -15   2      308.44      201.93    133.64 o 
   4 -15   2       37.85       19.43    123.63 o 
  -6 -14   2       84.75       -8.83    132.46 o 
  -5 -14   2       97.26       52.40    154.24 o 
  -4 -14   2      328.24      155.42    162.49 o 
  -3 -14   2     1241.38     1392.32    164.25 o 
  -2 -14   2     1074.20     1085.60    143.65 o 
  -1 -14   2        0.98      -25.90     99.49 o 
   0 -14   2        1.08       69.47    110.68 o 
   1 -14   2        8.78       27.67    125.40 o 
   2 -14   2      924.57      823.91    148.95 o 
   3 -14   2       81.41      284.35    126.57 o 
   8 -14   2       55.97     -121.86    121.86 o 
  -8 -13   2      514.90      368.54    141.88 o 
  -7 -13   2      151.21      185.45    184.86 o 
  -6 -13   2     1150.79     1043.21    161.31 o 
  -5 -13   2       36.33       33.56    140.12 o 
  -4 -13   2     1094.17      943.72    170.73 o 
  -3 -13   2      360.45      504.53    123.63 o 
  -2 -13   2      237.23      311.43    110.09 o 
  -1 -13   2     1840.95     1571.29    148.36 o 
   0 -13   2        1.81       18.25     81.24 o 
   1 -13   2        0.54       -1.31     71.54 o 
   2 -13   2       51.27       19.43    108.91 o 
   3 -13   2      381.66      221.36    120.69 o 
   4 -13   2       22.21       -2.21     79.60 o 
   5 -13   2     1676.01     1627.81    174.26 o 
   6 -13   2       17.02     -118.33    118.33 o 
   7 -13   2      603.45      470.39    146.59 o 
   8 -13   2       82.29      126.57    121.28 o 
   9 -13   2       60.10     -166.61    178.97 o 
  10 -13   2        2.18     -134.82    151.30 o 
  -9 -12   2      243.73      240.20    186.04 o 
  -8 -12   2       41.74       65.94    118.92 o 
  -7 -12   2      360.23      174.26    166.61 o 
  -6 -12   2        0.73       24.14    110.68 o 
  -5 -12   2     1834.50     1774.99    178.97 o 
  -4 -12   2      266.30       16.48    121.86 o 
  -3 -12   2      814.11     1040.86    135.99 o 
  -2 -12   2       22.26       59.46     75.94 o 
  -1 -12   2        6.96       17.66    102.44 o 
   0 -12   2      457.09      496.79    114.21 o 
   1 -12   2       52.86       33.90     91.55 o 
   2 -12   2      797.91      785.22     90.92 o 
   3 -12   2      415.68      519.54     82.90 o 
   4 -12   2     1006.88     1186.96     96.26 o 
   5 -12   2      312.57      164.26     78.83 o 
   6 -12   2      698.25      760.63    131.28 o 
   7 -12   2       76.23       21.78    110.09 o 
   8 -12   2      302.83      319.09    125.99 o 
   9 -12   2       50.41       87.13    168.37 o 
  10 -12   2      474.48      364.42    157.78 o 
  11 -12   2        0.03      -49.45    179.56 o 
 -10 -11   2      168.82      220.18    150.71 o 
  -9 -11   2      158.82      332.04    154.24 o 
  -8 -11   2      165.40      141.29    114.80 o 
  -7 -11   2      109.09       77.71    138.94 o 
  -6 -11   2     1329.67     1248.09    142.47 o 
  -5 -11   2        2.54       35.32    122.45 o 
  -4 -11   2      950.70     1198.04    153.07 o 
  -3 -11   2        0.48       93.04     58.18 o 
  -2 -11   2       38.00       48.35     61.23 o 
  -1 -11   2      172.42      164.55     66.82 o 
   0 -11   2      811.61      887.59     63.06 o 
   1 -11   2      180.98      225.73     67.41 o 
   2 -11   2      467.88      372.15     68.40 o 
   3 -11   2      938.14      990.57     97.14 o 
   4 -11   2      343.74      394.59     78.87 o 
   5 -11   2     1004.26      924.98     91.59 o 
   6 -11   2      501.70      500.39     82.59 o 
   7 -11   2      598.63      657.01    125.99 o 
   8 -11   2      274.32       22.96    113.62 o 
   9 -11   2      383.52      409.16    153.07 o 
  10 -11   2        1.07       39.44    134.23 o 
  11 -11   2      483.93      525.14    170.73 o 
  12 -11   2        2.72      -61.82    161.31 o 
 -11 -10   2        6.82     -128.34    128.34 o 
 -10 -10   2      869.77     1066.76    180.15 o 
  -9 -10   2      712.32      668.79    148.95 o 
  -8 -10   2      873.48      780.64    151.30 o 
  -7 -10   2       67.93      100.08    121.86 o 
  -6 -10   2      477.50      503.37     83.56 o 
  -5 -10   2      562.24      573.65     74.31 o 
  -4 -10   2       30.48      -10.63     65.59 o 
  -3 -10   2     1370.70     1248.07     82.98 o 
  -2 -10   2      193.17      160.83     54.11 o 
  -1 -10   2     1307.75     1218.64     71.88 o 
   0 -10   2        1.49      -51.62     51.62 o 
   1 -10   2     2466.10     2404.21    109.06 o 
   2 -10   2      192.75      208.76     59.91 o 
   3 -10   2     1427.54     1704.94    112.36 o 
   4 -10   2      342.34      442.32     73.06 o 
   5 -10   2      457.39      523.82     75.56 o 
   6 -10   2      812.71      931.76    198.40 o 
   7 -10   2     1348.81     1381.49     97.20 o 
   8 -10   2      866.29      744.35     90.04 o 
   9 -10   2        0.91     -119.51    128.34 o 
  10 -10   2      296.93      193.69    135.41 o 
  11 -10   2       73.86       68.88    151.30 o 
  12 -10   2      458.10      590.49    186.04 o 
 -12  -9   2      125.91       35.32    174.26 o 
 -11  -9   2      896.92     1367.60    192.51 o 
 -10  -9   2      252.56      417.99    158.95 o 
  -9  -9   2      737.19      655.24    137.76 o 
  -8  -9   2       80.98      149.89     84.57 o 
  -7  -9   2      130.83      186.56    132.76 o 
  -6  -9   2      365.22      415.63     77.19 o 
  -5  -9   2     1499.51     1516.61    103.85 o 
  -4  -9   2      993.48     1090.69    164.84 o 
  -3  -9   2       17.83       59.47     69.47 o 
  -2  -9   2      104.29      134.38     42.66 o 
  -1  -9   2      479.48      376.82     56.18 o 
   0  -9   2     2916.07     3046.83    105.42 o 
   1  -9   2      468.93      501.66    117.45 o 
   2  -9   2     3149.84     3319.44    131.58 o 
   3  -9   2      612.40      618.36     64.51 o 
   4  -9   2     1667.54     1654.28     72.40 o 
   5  -9   2     1313.55     1298.14    139.82 o 
   6  -9   2        2.14       54.83     55.15 o 
   7  -9   2      124.76      166.53     87.42 o 
   8  -9   2     1676.48     1592.26    107.74 o 
   9  -9   2      102.47      129.92     80.48 o 
  10  -9   2       48.67       90.66    113.62 o 
  11  -9   2       51.79      141.88    128.34 o 
  12  -9   2      126.49      158.37    168.37 o 
  13  -9   2      251.70       75.94    150.12 o 
 -12  -8   2      402.40      475.10    155.42 o 
 -11  -8   2       60.55       -9.17     89.26 o 
 -10  -8   2     1249.93     1225.83    108.02 o 
  -9  -8   2      290.07      268.14     83.10 o 
  -8  -8   2     2249.88     1977.24    111.45 o 
  -7  -8   2      512.86      504.50    130.99 o 
  -6  -8   2       69.60       -8.90     75.42 o 
  -5  -8   2     1616.53     1491.28     97.74 o 
  -4  -8   2      361.12      460.73     68.65 o 
  -3  -8   2     4229.72     3868.04    119.19 o 
  -2  -8   2     1459.43     1521.59     61.38 o 
  -1  -8   2     1630.35     1724.85    115.68 o 
   0  -8   2     1047.95     1097.06     68.56 o 
   1  -8   2      629.89      526.92     73.59 o 
   2  -8   2      229.22      283.25     56.54 o 
   3  -8   2     7231.63     6861.43    106.13 o 
   4  -8   2      223.07      260.12     40.41 o 
   5  -8   2       64.71       81.23     49.06 o 
   6  -8   2      117.03      163.50     54.30 o 
   7  -8   2      197.14      260.43     70.41 o 
   8  -8   2       11.33      -53.73     55.52 o 
   9  -8   2       63.39       39.39     74.50 o 
  10  -8   2      432.22      438.72     83.60 o 
  11  -8   2      239.24      198.99    117.74 o 
  12  -8   2      135.01      269.63    149.53 o 
  13  -8   2       13.96       16.48    151.89 o 
 -13  -7   2      258.25      216.68    220.18 o 
 -12  -7   2      347.46      392.99     96.51 o 
 -11  -7   2      724.01      816.70    112.39 o 
 -10  -7   2      438.79      424.31     91.16 o 
  -9  -7   2     2589.61     2682.57    126.01 o 
  -8  -7   2      231.77      275.54     85.36 o 
  -7  -7   2      359.49      302.55     77.75 o 
  -6  -7   2      406.53      507.95     72.14 o 
  -5  -7   2     3308.36     3288.65    168.08 o 
  -4  -7   2      199.48      380.11     62.51 o 
  -3  -7   2      257.54      266.16     36.93 o 
  -2  -7   2      102.50      100.55     32.59 o 
  -1  -7   2     1185.03     1068.00    130.40 o 
   0  -7   2     4531.53     4586.18    268.75 o 
   1  -7   2     1161.37     1213.99     97.14 o 
   2  -7   2     1437.60     1514.19    103.61 o 
   3  -7   2      519.18      657.91     54.33 o 
   4  -7   2     6043.08     6019.15     84.03 o 
   5  -7   2      238.91      263.83     41.02 o 
   6  -7   2     1665.66     1731.48     93.71 o 
   7  -7   2      572.67      549.76     68.06 o 
   8  -7   2      197.18      272.27     64.56 o 
   9  -7   2      214.58      203.71     76.53 o 
  10  -7   2        2.43      -14.91     68.07 o 
  11  -7   2     1008.64      968.32    121.57 o 
  12  -7   2      555.30      531.02    137.76 o 
  13  -7   2      485.18      259.63    156.60 o 
  14  -7   2      217.71     -123.63    123.63 o 
 -13  -6   2      353.99      457.14    116.90 o 
 -12  -6   2      113.52      166.19    102.40 o 
 -11  -6   2      162.17      189.34     82.42 o 
 -10  -6   2      756.07      738.12     95.47 o 
  -9  -6   2       90.74      103.89     64.07 o 
  -8  -6   2     1027.13      965.96     88.25 o 
  -7  -6   2      260.53      246.62     66.18 o 
  -6  -6   2     2860.21     2805.77    121.97 o 
  -5  -6   2       47.96      -55.48     55.48 o 
  -4  -6   2     2660.96     2458.50     93.12 o 
  -3  -6   2       80.92       27.01     60.79 o 
  -2  -6   2     1719.80     1531.02     75.00 o 
  -1  -6   2      168.62      212.97     42.55 o 
   0  -6   2     1737.95     1781.87    103.61 o 
   1  -6   2      114.57       29.63     41.42 o 
   2  -6   2     1372.66     1354.79    162.19 o 
   3  -6   2     1874.49     1648.83     65.76 o 
   4  -6   2      647.67      689.50     67.00 o 
   5  -6   2      930.32      876.78     49.36 o 
   6  -6   2     1924.54     1979.17    250.21 o 
   7  -6   2     1199.88     1208.06     79.63 o 
   8  -6   2        0.14       27.34     58.76 o 
   9  -6   2       11.63       59.35     59.00 o 
  10  -6   2      232.69      267.00     70.40 o 
  11  -6   2     1665.64     1688.97    114.21 o 
  12  -6   2      380.04      381.35     92.47 o 
  13  -6   2      427.66      504.53    153.66 o 
  14  -6   2      133.46       22.96    133.64 o 
 -14  -5   2      325.68      597.85    114.60 o 
 -13  -5   2      101.33       56.84     98.54 o 
 -12  -5   2      241.26      213.33     88.25 o 
 -11  -5   2      481.73      688.65    169.85 o 
 -10  -5   2     1502.87     1442.53     95.29 o 
  -9  -5   2        1.63       41.92     65.03 o 
  -8  -5   2       17.13       20.52     93.31 o 
  -7  -5   2     1170.74     1075.49     98.61 o 
  -6  -5   2       70.07       51.76     56.22 o 
  -5  -5   2     2461.18     2341.72     90.94 o 
  -4  -5   2     1845.04     1888.37    135.11 o 
  -3  -5   2    11375.79    11787.01    161.18 o 
  -2  -5   2      333.72      383.98     45.17 o 
  -1  -5   2      232.37      177.11     40.04 o 
   0  -5   2     2934.61     2959.11     89.19 o 
   1  -5   2     2840.69     2838.83     72.79 o 
   2  -5   2     6491.79     6610.17    198.42 o 
   3  -5   2     1700.56     1609.26     82.08 o 
   4  -5   2     1503.09     1599.87     57.10 o 
   5  -5   2     2533.40     2447.48     64.55 o 
   6  -5   2      517.17      420.16     39.73 o 
   7  -5   2      565.93      513.32     59.11 o 
   8  -5   2     1322.34     1363.00    112.45 o 
   9  -5   2      601.96      561.99     68.53 o 
  10  -5   2     1287.62     1381.04     97.56 o 
  11  -5   2       32.19       13.05     78.30 o 
  12  -5   2      608.73      566.54     95.01 o 
  13  -5   2       59.22       50.02     79.70 o 
  14  -5   2      164.11      293.18    168.37 o 
 -14  -4   2       96.47      154.25     96.54 o 
 -13  -4   2      373.45      500.17    106.26 o 
 -12  -4   2       36.46      156.47    115.68 o 
 -11  -4   2      113.98      127.64     96.26 o 
 -10  -4   2       72.21       -5.18     76.53 o 
  -9  -4   2      834.66      807.24    114.21 o 
  -8  -4   2     1292.64     1397.00     96.48 o 
  -7  -4   2     2788.45     2775.36    135.11 o 
  -6  -4   2       11.28       33.22     51.57 o 
  -5  -4   2      348.14      368.51     53.39 o 
  -4  -4   2     1608.50     1510.33     77.42 o 
  -3  -4   2        0.36       58.47     38.71 o 
  -2  -4   2    18613.29    18914.63    149.83 o 
  -1  -4   2     6158.62     5963.61     84.92 o 
   0  -4   2     4403.58     4060.56    162.78 o 
   1  -4   2     4086.64     4246.69    127.16 o 
   2  -4   2      100.78       58.52     25.03 o 
   3  -4   2      193.73      286.16     28.92 o 
   4  -4   2     2810.24     2719.35     59.24 o 
   5  -4   2     4782.74     4613.17     70.78 o 
   6  -4   2     1001.62     1011.51     85.73 o 
   7  -4   2      117.08       73.11     85.36 o 
   8  -4   2      203.92      231.44     56.57 o 
   9  -4   2      337.90      314.53    104.50 o 
  10  -4   2     2223.37     2041.18    122.21 o 
  11  -4   2     1733.85     1877.51    117.17 o 
  12  -4   2       66.18       -1.84     76.37 o 
  13  -4   2      184.45      156.06     86.53 o 
  14  -4   2       11.37       -1.18    139.53 o 
  15  -4   2      362.45      264.33    171.91 o 
 -15  -3   2       21.35      100.65    103.45 o 
 -14  -3   2      431.00      446.89    114.86 o 
 -13  -3   2       71.02        1.38     98.61 o 
 -12  -3   2     1353.99     1520.13    115.10 o 
 -11  -3   2      351.93      205.53     93.90 o 
 -10  -3   2      618.87      577.83     79.90 o 
  -9  -3   2       17.39       24.51     70.17 o 
  -8  -3   2     1528.92     1677.57    101.44 o 
  -7  -3   2     1582.97     1726.84     98.21 o 
  -6  -3   2      119.08       90.19     48.91 o 
  -5  -3   2      313.42      260.71     50.71 o 
  -4  -3   2      585.94      516.31     47.25 o 
  -3  -3   2      762.04      665.12     47.87 o 
  -2  -3   2       41.27       69.01     46.80 o 
  -1  -3   2     1235.40     1368.16     77.12 o 
   0  -3   2     1783.25     1811.84     58.24 o 
   1  -3   2    18417.66    18204.45    101.59 o 
   2  -3   2     4269.84     4427.41     75.54 o 
   3  -3   2     1363.64     1442.74     80.57 o 
   4  -3   2      453.89      571.91     32.55 o 
   5  -3   2     1013.97     1198.45     53.83 o 
   6  -3   2     3308.63     3330.54     78.30 o 
   7  -3   2      993.13      915.80     52.32 o 
   8  -3   2       44.37       47.40     58.06 o 
   9  -3   2     3205.99     3216.15    127.32 o 
  10  -3   2        0.82       45.58     67.01 o 
  11  -3   2      234.04      179.03     75.51 o 
  12  -3   2      117.33      128.34     72.43 o 
  13  -3   2       40.58       66.97    135.41 o 
  14  -3   2       32.51      -28.01     84.59 o 
  15  -3   2       72.02       80.65    173.67 o 
 -15  -2   2      181.42      335.17    115.27 o 
 -14  -2   2        3.10      116.90    111.86 o 
 -13  -2   2      106.40      133.05    114.21 o 
 -12  -2   2        3.23       83.73     76.80 o 
 -11  -2   2     2041.44     2067.28    115.47 o 
 -10  -2   2     1018.20      844.82     86.56 o 
  -9  -2   2     1672.31     1585.92    102.25 o 
  -8  -2   2       20.83      -23.74     57.23 o 
  -7  -2   2     6406.93     6073.44    125.31 o 
  -6  -2   2     4123.99     4299.59     96.95 o 
  -5  -2   2      211.27      137.19     45.10 o 
  -4  -2   2     1429.70     1465.02     82.13 o 
  -3  -2   2     1138.55     1192.43     66.37 o 
  -2  -2   2     2110.17     2046.61     71.37 o 
  -1  -2   2     1911.18     2192.09     80.14 o 
   0  -2   2    36558.91    37126.71    354.09 o 
   1  -2   2     2128.72     2096.14     58.63 o 
   2  -2   2    26823.98    27247.50    217.85 o 
   3  -2   2     3670.76     3956.10     74.44 o 
   4  -2   2     5074.45     4872.57     56.15 o 
   5  -2   2      113.26      117.81     25.49 o 
   6  -2   2     2293.73     2114.01     55.82 o 
   7  -2   2       56.47      125.70     37.66 o 
   8  -2   2     3624.23     3367.44     79.71 o 
   9  -2   2      873.37      944.43     72.99 o 
  10  -2   2      495.62      607.75     75.35 o 
  11  -2   2      173.40      182.72     73.57 o 
  12  -2   2       96.52      163.53     86.25 o 
  13  -2   2       10.20      -48.18    140.70 o 
  14  -2   2       14.89       25.19    126.57 o 
  15  -2   2      237.56      273.37    111.10 o 
 -15  -1   2      614.83      592.13    110.45 o 
 -14  -1   2      102.13       50.90    102.19 o 
 -13  -1   2      185.57      206.75     83.88 o 
 -12  -1   2      222.36      294.54     81.54 o 
 -11  -1   2      347.48      257.30     78.54 o 
 -10  -1   2     2005.73     1872.06    113.65 o 
  -9  -1   2      557.25      736.13     76.35 o 
  -8  -1   2     2774.05     2932.82    130.11 o 
  -7  -1   2      418.75      427.72     85.36 o 
  -6  -1   2      269.86      180.20     48.15 o 
  -5  -1   2      519.72      516.08     48.10 o 
  -4  -1   2     6553.31     6764.78     98.30 o 
  -3  -1   2      894.70      903.15     56.90 o 
  -2  -1   2     4564.40     4667.92     77.71 o 
  -1  -1   2      574.37      650.87     25.35 o 
   0  -1   2     2434.51     2388.40     37.74 o 
   1  -1   2     1238.53     1331.47     47.92 o 
   2  -1   2      256.18      273.09     20.04 o 
   3  -1   2     4132.48     3670.08     84.21 o 
   4  -1   2     5236.37     5320.65    182.10 o 
   5  -1   2     1417.18     1327.32     45.80 o 
   6  -1   2     2567.60     2782.96     90.50 o 
   7  -1   2     2802.69     2892.89     64.11 o 
   8  -1   2       19.94      -23.32     41.73 o 
   9  -1   2      552.58      552.81     70.32 o 
  10  -1   2       96.78      115.04     56.86 o 
  11  -1   2     1165.42     1223.60    265.22 o 
  12  -1   2      104.26      -17.77     76.35 o 
  13  -1   2     1071.75      956.91    100.68 o 
  14  -1   2       21.58       81.39    125.99 o 
  15  -1   2      112.98      206.15    110.63 o 
 -15   0   2       16.67      -55.01    103.82 o 
 -14   0   2      905.62     1017.82    115.71 o 
 -13   0   2       16.26      128.27    107.74 o 
 -12   0   2      703.73      529.95     92.03 o 
 -11   0   2     1820.44     1718.23    110.97 o 
 -10   0   2       13.14      -18.94     78.59 o 
  -9   0   2      584.60      638.53     77.71 o 
  -8   0   2        3.19       14.20     58.63 o 
  -7   0   2     3716.61     3264.81    289.94 o 
  -6   0   2      284.47      257.04     49.87 o 
  -5   0   2      408.59      313.39     53.57 o 
  -4   0   2    13337.10    14093.27    125.51 o 
  -3   0   2      148.54      167.72     30.37 o 
  -2   0   2       96.99      159.76     17.71 o 
  -1   0   2    15589.01    14811.51    185.16 o 
   0   0   2     2740.23     2813.10     48.58 o 
   1   0   2    13084.69    12275.04    100.95 o 
   2   0   2     3627.35     3697.71     42.05 o 
   3   0   2       78.76       64.54     21.59 o 
   4   0   2      733.66      897.68     39.60 o 
   5   0   2      252.90      249.16     27.22 o 
   6   0   2     2864.86     2877.56     73.84 o 
   7   0   2     3926.94     3862.26     67.61 o 
   8   0   2     1216.73     1229.78     71.73 o 
   9   0   2       82.13       77.46     44.88 o 
  10   0   2        8.28       27.63     55.25 o 
  11   0   2       29.74       51.19     70.07 o 
  12   0   2     3152.30     2920.58    134.00 o 
  13   0   2      153.32       89.93    105.09 o 
  14   0   2      592.81      489.99    136.58 o 
  15   0   2       19.61       37.14    100.88 o 
 -15   1   2      527.44      468.82    179.85 o 
 -14   1   2       19.60       74.17    108.62 o 
 -13   1   2      188.26      182.22    144.24 o 
 -12   1   2        1.22       50.80     88.01 o 
 -11   1   2     1270.75     1430.85    102.58 o 
 -10   1   2      781.04      878.95     85.36 o 
  -9   1   2     1654.14     1639.68    103.02 o 
  -8   1   2       42.36       62.93     58.46 o 
  -7   1   2      129.46      112.09     80.36 o 
  -6   1   2     1417.68     1352.32     75.60 o 
  -5   1   2      215.30      203.98     39.96 o 
  -4   1   2     2312.91     2277.07     48.21 o 
  -3   1   2     2736.93     2743.60     48.53 o 
  -2   1   2      562.86      554.11     23.94 o 
  -1   1   2     6182.62     5640.78     48.95 o 
   0   1   2     2950.97     2904.26     43.73 o 
   1   1   2     9294.11     8924.30     49.88 o 
   2   1   2    27504.03    26883.80    273.30 o 
   3   1   2     4487.44     4220.40    163.02 o 
   4   1   2    13733.27    12725.10     81.63 o 
   5   1   2     2966.84     2893.30     53.57 o 
   6   1   2        5.14      -22.84     25.17 o 
   7   1   2     3976.94     4035.29     81.60 o 
   8   1   2      176.57      139.82     37.50 o 
   9   1   2     2358.72     2277.25     71.93 o 
  10   1   2      178.11      179.73     68.55 o 
  11   1   2      641.58      586.61     86.25 o 
  12   1   2     1312.82     1323.08    103.61 o 
  13   1   2      169.69      103.37    125.10 o 
  14   1   2       31.23      -56.80    109.21 o 
  15   1   2      471.24      470.18    111.42 o 
 -15   2   2      166.42      154.12     95.12 o 
 -14   2   2      102.03       73.81    150.12 o 
 -13   2   2       33.51       10.82     91.63 o 
 -12   2   2      546.87      545.27     94.62 o 
 -11   2   2       95.05      -15.04     72.71 o 
 -10   2   2      693.23      827.58    101.55 o 
  -9   2   2      203.82      217.17     63.27 o 
  -8   2   2      767.25      716.37     67.40 o 
  -7   2   2        0.89       21.88     29.66 o 
  -6   2   2     7238.96     7096.74     76.40 o 
  -5   2   2      107.07      149.94     57.99 o 
  -4   2   2     2203.22     2029.78     55.40 o 
  -3   2   2     1752.72     1767.54     43.30 o 
  -2   2   2      396.75      324.16     20.99 o 
  -1   2   2     8855.15     8538.00    132.19 o 
   0   2   2     4503.11     4392.75     51.52 o 
   1   2   2       93.28       99.64     25.16 o 
   2   2   2     9972.93     9594.13    255.69 o 
   3   2   2     1610.95     1657.30     44.93 o 
   4   2   2      177.11      166.26     25.79 o 
   5   2   2     5072.69     4734.30     69.25 o 
   6   2   2      308.67      379.99     32.83 o 
   7   2   2      823.05      793.20     44.60 o 
   8   2   2       87.48       79.29     37.64 o 
   9   2   2      477.20      450.84     44.64 o 
  10   2   2     1879.65     1834.78    114.69 o 
  11   2   2     1950.66     2038.35    113.14 o 
  12   2   2      275.23      130.07     93.40 o 
  13   2   2      600.65      756.76    217.53 o 
  14   2   2      125.40      162.05     90.46 o 
  15   2   2      205.77      167.58    115.04 o 
 -15   3   2      341.87      377.67    115.46 o 
 -14   3   2       76.08       20.93    104.90 o 
 -13   3   2      393.60      417.72    125.10 o 
 -12   3   2      335.18      175.65     92.13 o 
 -11   3   2      524.41      532.82     79.71 o 
 -10   3   2      752.86      732.47    118.63 o 
  -9   3   2       58.46       22.08     60.60 o 
  -8   3   2      144.94      270.48     58.21 o 
  -7   3   2     4597.33     4546.64    111.31 o 
  -6   3   2      896.31      960.62     68.05 o 
  -5   3   2     1461.12     1336.66     75.68 o 
  -4   3   2      616.86      651.98     55.93 o 
  -3   3   2     6152.69     5648.42     56.40 o 
  -2   3   2     4385.31     4113.17     57.42 o 
  -1   3   2     2289.76     2113.98     38.92 o 
   0   3   2    12797.70    12931.30    105.53 o 
   1   3   2     2642.72     3088.41     60.00 o 
   2   3   2      166.05      216.15     24.05 o 
   3   3   2     3626.29     3976.76     55.31 o 
   4   3   2     1286.82      985.65     45.16 o 
   5   3   2       18.01       42.52     27.74 o 
   6   3   2       43.39        2.98     30.93 o 
   7   3   2      113.56       93.96     34.41 o 
   8   3   2     1069.47     1223.37     60.26 o 
   9   3   2      213.35      189.40     70.22 o 
  10   3   2     2346.63     2410.92    194.57 o 
  11   3   2        2.08      -13.35     67.47 o 
  12   3   2      450.96      534.60    110.38 o 
  13   3   2      280.82      250.18    100.08 o 
  14   3   2      236.17      138.84     95.54 o 
 -15   4   2      106.79     -126.28    126.28 o 
 -14   4   2      540.75      573.67    104.48 o 
 -13   4   2      283.32      438.24    114.21 o 
 -12   4   2      781.98      683.36     87.61 o 
 -11   4   2      224.37      367.19     77.91 o 
 -10   4   2      254.65      308.43     70.10 o 
  -9   4   2      154.97      160.95    106.26 o 
  -8   4   2     1089.13     1011.16    111.27 o 
  -7   4   2     1014.68      890.55     65.45 o 
  -6   4   2    10973.30    10824.62    285.53 o 
  -5   4   2      679.30      795.07     56.62 o 
  -4   4   2    13990.77    14137.05    203.11 o 
  -3   4   2      494.50      614.18     43.95 o 
  -2   4   2      146.71      213.28     24.23 o 
  -1   4   2     1070.23      987.88     44.61 o 
   0   4   2     1314.07     1575.27     54.16 o 
   1   4   2      565.19      555.55     46.99 o 
   2   4   2     8391.07     8211.38    130.86 o 
   3   4   2      632.81      620.35     31.24 o 
   4   4   2      102.08      138.03     28.02 o 
   5   4   2     9154.31     9257.46     84.98 o 
   6   4   2       20.14      -32.94     32.94 o 
   7   4   2     1404.55     1327.04     74.44 o 
   8   4   2      154.53      114.06     47.33 o 
   9   4   2     1256.14     1046.91     85.78 o 
  10   4   2      530.25      545.09     76.61 o 
  11   4   2      295.12      320.47    131.87 o 
  12   4   2      212.15      165.99     81.81 o 
  13   4   2     1471.47     1727.12    126.34 o 
  14   4   2      225.60      230.19    177.79 o 
 -15   5   2        6.91      -12.01     95.35 o 
 -14   5   2      967.91      893.96    171.61 o 
 -13   5   2        3.25       28.54     78.41 o 
 -12   5   2      123.78       37.56     74.78 o 
 -11   5   2      480.61      570.77     81.70 o 
 -10   5   2       52.71       40.39     60.96 o 
  -9   5   2      163.25      234.64     67.81 o 
  -8   5   2     1927.98     1893.93    101.60 o 
  -7   5   2     2855.37     2996.61    143.06 o 
  -6   5   2       37.89       42.09     47.04 o 
  -5   5   2     4799.91     4502.31     99.68 o 
  -4   5   2      308.55      231.84     41.49 o 
  -3   5   2     6714.25     5732.11     72.51 o 
  -2   5   2      629.45      675.48     32.39 o 
  -1   5   2        1.79       62.34     21.71 o 
   0   5   2     3509.15     3997.92     49.72 o 
   1   5   2      437.45      359.44     26.68 o 
   2   5   2      540.17      437.60     28.87 o 
   3   5   2     5109.01     4669.34     64.89 o 
   4   5   2     9682.13     9734.67     83.99 o 
   5   5   2     4747.05     4578.05     72.77 o 
   6   5   2      558.68      524.13     43.33 o 
   7   5   2      268.36      330.49     41.70 o 
   8   5   2      134.69      148.17     60.25 o 
   9   5   2      587.23      627.64     70.87 o 
  10   5   2     3100.41     2860.18    120.98 o 
  11   5   2       44.07       68.11     72.84 o 
  12   5   2      625.68      748.85    131.87 o 
  13   5   2        6.36     -130.70    130.70 o 
  14   5   2      442.49      539.27    160.13 o 
 -14   6   2      217.11      185.92    103.24 o 
 -13   6   2      694.61      627.63    105.70 o 
 -12   6   2       13.21      -50.51     81.51 o 
 -11   6   2      178.54      126.22    115.39 o 
 -10   6   2      194.06       83.49     70.79 o 
  -9   6   2     1744.83     1929.83    107.98 o 
  -8   6   2     2356.10     2184.75    109.48 o 
  -7   6   2      499.97      535.97     87.42 o 
  -6   6   2     2051.56     2382.82    100.84 o 
  -5   6   2     5068.47     4972.69    107.52 o 
  -4   6   2        1.73       29.81     43.57 o 
  -3   6   2       15.36        5.03     32.17 o 
  -2   6   2     1425.34     1684.36     80.48 o 
  -1   6   2      683.27      819.38     37.49 o 
   0   6   2      564.49      681.52     63.90 o 
   1   6   2      999.13     1145.06     40.98 o 
   2   6   2      809.94      869.26     39.65 o 
   3   6   2     1492.90     1629.88     54.08 o 
   4   6   2     1770.96     1756.53     61.48 o 
   5   6   2     1228.67     1376.83     56.36 o 
   6   6   2     3297.23     3430.24     87.44 o 
   7   6   2      367.21      349.73     68.18 o 
   8   6   2     3300.47     3310.79    116.54 o 
   9   6   2     1032.80     1039.09    137.76 o 
  10   6   2      227.79      336.16    120.69 o 
  11   6   2      722.55      717.06    127.75 o 
  12   6   2       14.18      -25.31    131.28 o 
  13   6   2      817.04      736.49    141.88 o 
 -14   7   2      369.96      479.97    107.15 o 
 -13   7   2       13.81     -101.26    101.26 o 
 -12   7   2      212.86      145.59     81.39 o 
 -11   7   2      447.31      279.22     90.65 o 
 -10   7   2     2116.69     2155.76    120.17 o 
  -9   7   2        8.89      -24.81     58.34 o 
  -8   7   2     1157.65     1259.57     91.32 o 
  -7   7   2      610.30      589.05     92.43 o 
  -6   7   2     1142.83     1345.22     80.02 o 
  -5   7   2        5.29       54.86     60.93 o 
  -4   7   2      908.50     1187.09     71.07 o 
  -3   7   2      459.80      588.08     42.09 o 
  -2   7   2      208.72      254.32     35.70 o 
  -1   7   2     1587.67     1737.14     62.58 o 
   0   7   2     1766.92     1762.20     65.46 o 
   1   7   2     4743.02     4949.09     84.38 o 
   2   7   2      130.27      160.19     29.38 o 
   3   7   2     1760.66     1677.22     72.57 o 
   4   7   2       58.10      158.54     41.28 o 
   5   7   2     4772.16     4752.20    121.76 o 
   6   7   2     1054.62     1166.84    135.99 o 
   7   7   2      172.00      167.20     98.32 o 
   8   7   2       53.87      115.39    115.39 o 
   9   7   2     1588.71     1732.01    171.91 o 
  10   7   2     1006.23      977.86    146.59 o 
  11   7   2      725.68      877.78    164.25 o 
  12   7   2      106.09      260.80    146.59 o 
  13   7   2      306.16      345.58    159.54 o 
 -14   8   2        3.91       34.07    201.05 o 
 -13   8   2      267.19      205.36     89.68 o 
 -12   8   2       11.16       26.69     75.77 o 
 -11   8   2     2032.41     1908.81    193.98 o 
 -10   8   2     1096.37      949.38     93.19 o 
  -9   8   2     1249.29     1341.91     97.82 o 
  -8   8   2      106.27       30.93     64.29 o 
  -7   8   2      148.36      163.89     67.87 o 
  -6   8   2        0.87        2.22     59.10 o 
  -5   8   2      110.51       68.15     50.78 o 
  -4   8   2       10.49        3.84     41.99 o 
  -3   8   2     3299.11     2973.99    108.01 o 
  -2   8   2      379.69      385.33     56.27 o 
  -1   8   2      644.95      480.89     41.24 o 
   0   8   2     1004.20     1007.95     59.54 o 
   1   8   2      353.44      369.33     41.27 o 
   2   8   2     4690.84     4870.11    134.23 o 
   3   8   2       56.62       51.14    125.40 o 
   4   8   2     1455.78     1648.06     98.84 o 
   5   8   2       90.90      157.19     95.37 o 
   6   8   2     1068.65     1243.38    145.41 o 
   7   8   2        1.33      -40.62     96.55 o 
   8   8   2     1053.39     1012.60    167.20 o 
   9   8   2       41.71       18.84     95.96 o 
  10   8   2      790.40      783.00    156.60 o 
  11   8   2        0.79     -110.09    125.99 o 
  12   8   2      824.87      895.44    160.13 o 
 -13   9   2        4.47      -90.96     90.96 o 
 -12   9   2      144.57      180.32    198.10 o 
 -11   9   2      181.64      212.10    134.52 o 
 -10   9   2     1043.42      887.93     95.22 o 
  -9   9   2      383.88      335.75     81.13 o 
  -8   9   2     1236.15     1339.19     94.69 o 
  -7   9   2        8.50        7.01    102.73 o 
  -6   9   2      269.45      386.08     70.87 o 
  -5   9   2       23.31      -19.46     57.15 o 
  -4   9   2       12.67       -9.91     43.79 o 
  -3   9   2      248.14      199.81     50.47 o 
  -2   9   2     1525.12     1681.44     76.29 o 
  -1   9   2     2137.80     2062.05    135.70 o 
   0   9   2     2730.20     2768.82    110.54 o 
   1   9   2      847.44     1049.99     76.89 o 
   2   9   2      233.44      316.98     66.22 o 
   3   9   2        1.25       30.64     59.51 o 
   4   9   2        6.37        9.62     73.88 o 
   5   9   2     4599.80     4570.82    209.00 o 
   6   9   2      814.11      880.14    148.36 o 
   7   9   2      175.00       10.01    121.86 o 
   8   9   2      228.31      287.30    129.52 o 
   9   9   2       92.10      302.01    121.28 o 
  10   9   2       98.12       97.73    161.90 o 
  11   9   2      646.34      661.13    162.49 o 
  12   9   2        6.17       25.31    166.02 o 
 -12  10   2     1179.81     1103.23    124.24 o 
 -11  10   2      396.56      458.75     87.57 o 
 -10  10   2      279.79      284.45     89.46 o 
  -9  10   2       34.06        8.61     83.21 o 
  -8  10   2      243.75      116.34     72.31 o 
  -7  10   2     1516.31     1710.83    106.17 o 
  -6  10   2      157.26      227.07     76.24 o 
  -5  10   2      692.74     1002.73    126.17 o 
  -4  10   2      672.28      664.53     56.94 o 
  -3  10   2     1213.82     1509.45     95.48 o 
  -2  10   2        0.14       11.02     97.73 o 
  -1  10   2      642.94      614.75     76.96 o 
   0  10   2     1336.98     1311.65     82.22 o 
   1  10   2      650.35      580.23     76.83 o 
   2  10   2     2045.11     1902.03    114.33 o 
   3  10   2     1992.67     1872.10    120.98 o 
   4  10   2      100.95      170.73     82.42 o 
   5  10   2      976.03     1006.71    137.17 o 
   6  10   2      643.53      757.09    142.47 o 
   7  10   2      115.07      -20.61    128.34 o 
   8  10   2      745.54      679.97    137.17 o 
   9  10   2      291.37      177.20    132.46 o 
  10  10   2       76.96      -23.55    147.77 o 
  11  10   2       59.44      -39.44    145.41 o 
 -12  11   2       28.42       58.23    118.63 o 
 -11  11   2       91.37      -40.78     83.57 o 
 -10  11   2      194.94      195.42     88.97 o 
  -9  11   2      213.95      239.15     83.40 o 
  -8  11   2       89.61      249.75     91.79 o 
  -7  11   2      335.12      318.07     60.92 o 
  -6  11   2      380.39      259.88     76.50 o 
  -5  11   2       66.79      139.95     66.53 o 
  -4  11   2      495.83      501.49     75.73 o 
  -3  11   2      758.05      794.72     84.51 o 
  -2  11   2     1965.12     2186.40    121.11 o 
  -1  11   2       10.02       11.59     66.33 o 
   0  11   2     1517.03     1647.75    127.46 o 
   1  11   2      216.93      159.00     86.84 o 
   2  11   2      657.04      741.49    101.85 o 
   3  11   2      189.15      130.70    119.51 o 
   4  11   2     1140.97     1010.24    115.98 o 
   5  11   2       68.86       73.59    111.27 o 
   6  11   2     1585.44     1495.94    176.62 o 
   7  11   2       61.74       -2.94    129.52 o 
   8  11   2      441.49      444.48    131.87 o 
   9  11   2      327.93      284.94    163.66 o 
  10  11   2       10.48       30.61    160.72 o 
 -11  12   2       28.69      -97.55     97.55 o 
 -10  12   2       25.79      -90.98     90.98 o 
  -9  12   2       44.29       17.00    119.80 o 
  -8  12   2      577.05      640.17    221.65 o 
  -7  12   2        0.65       33.95     75.49 o 
  -6  12   2      591.34      604.63    101.55 o 
  -5  12   2      418.54      387.54     83.18 o 
  -4  12   2      244.91      214.93     78.49 o 
  -3  12   2      639.49      607.64     95.37 o 
  -2  12   2      201.72      222.90     79.90 o 
  -1  12   2     1340.62     1467.13    112.15 o 
   0  12   2       86.26       78.88     78.59 o 
   1  12   2      132.04      207.25     75.35 o 
   2  12   2       17.59      -58.78     58.78 o 
   3  12   2     2140.81     2550.33    197.81 o 
   4  12   2      177.62      218.41    103.03 o 
   5  12   2      859.80      851.88    145.41 o 
   6  12   2        8.76       97.73    143.65 o 
   7  12   2      524.17      451.55    165.43 o 
   8  12   2      339.32      299.07    133.64 o 
   9  12   2       22.05      -60.05    167.20 o 
 -10  13   2        6.54       58.37     88.35 o 
  -9  13   2      162.78       69.95     99.72 o 
  -8  13   2        4.69       40.37     86.75 o 
  -7  13   2      586.05      547.45    105.94 o 
  -6  13   2        0.23      -43.65     77.71 o 
  -5  13   2     1072.38     1138.84    123.04 o 
  -4  13   2       18.58       -6.82     80.64 o 
  -3  13   2       91.28      -15.63    166.61 o 
  -2  13   2     2283.11     2495.46    138.34 o 
  -1  13   2      125.85      172.98    149.83 o 
   0  13   2      356.51      333.07     90.88 o 
   1  13   2     2405.03     2132.93    186.62 o 
   2  13   2      417.18      492.17    109.50 o 
   3  13   2        5.03       -3.53    108.91 o 
   4  13   2       75.50      158.37    111.27 o 
   5  13   2       11.34       53.57    121.28 o 
   6  13   2     1394.37     1306.96    194.28 o 
   7  13   2        1.61     -144.24    161.31 o 
   8  13   2      133.43     -128.93    128.93 o 
  -8  14   2      127.99       17.01    101.87 o 
  -7  14   2       15.04      -30.95     85.87 o 
  -6  14   2      439.26      505.51    106.87 o 
  -5  14   2      138.76      163.27     95.26 o 
  -4  14   2      247.37      142.60     87.23 o 
  -3  14   2      193.03       92.33    100.25 o 
  -2  14   2      725.46      803.37    101.85 o 
  -1  14   2        1.47       60.98     82.70 o 
   0  14   2      274.69      255.31     87.83 o 
   1  14   2      270.52      104.79    130.11 o 
   2  14   2      178.61       48.27    112.45 o 
   3  14   2      413.84      529.26    134.23 o 
   4  14   2       82.46       70.65    120.69 o 
   5  14   2       28.79     -123.63    123.63 o 
   6  14   2      139.87       47.69    175.44 o 
  -7  15   2      286.62      259.86    117.95 o 
  -6  15   2       29.25       85.52    102.22 o 
  -5  15   2      345.26      384.03    174.85 o 
  -4  15   2      200.62      103.20    111.56 o 
  -3  15   2      332.74      259.54     85.74 o 
  -2  15   2       77.33       28.89     99.58 o 
  -1  15   2      687.79      841.58    159.54 o 
   0  15   2      170.39      220.18    131.87 o 
   1  15   2      198.02      232.54    103.61 o 
   2  15   2       46.66       37.09    149.53 o 
   3  15   2        5.90       34.15    113.62 o 
   4  15   2      123.74      147.77    159.54 o 
  -4  16   2      309.62      247.36     99.58 o 
  -3  16   2        7.91      -41.66    112.06 o 
  -2  16   2      181.52      228.24    103.23 o 
  -1  16   2      119.61      140.12    148.95 o 
   0  16   2      535.20      398.56    174.26 o 
   1  16   2       60.92      108.91    127.16 o 
  -4 -15   3      241.20       71.24    163.66 o 
  -3 -15   3       85.91      197.81    167.79 o 
  -2 -15   3      516.81      438.01    135.99 o 
  -6 -14   3       24.69      144.82    172.49 o 
  -5 -14   3       42.93      104.79    136.58 o 
  -4 -14   3       98.69       79.48    138.94 o 
  -3 -14   3      584.33      498.65    158.95 o 
  -2 -14   3       40.75      175.44    118.33 o 
  -1 -14   3     1335.68     1304.01    137.76 o 
   0 -14   3      148.53      165.43    101.26 o 
   5 -14   3      110.45       37.09    133.05 o 
   6 -14   3      875.41     1007.30    148.36 o 
   7 -14   3        6.09       38.27    154.24 o 
   8 -14   3      447.29      518.07    181.91 o 
  -8 -13   3      170.16      -42.98    170.14 o 
  -7 -13   3       34.38       56.52    137.76 o 
  -6 -13   3      367.74      146.59    165.43 o 
  -5 -13   3        6.05       84.19    129.52 o 
  -4 -13   3     1644.09     1591.90    173.67 o 
  -3 -13   3        8.07       17.66    118.33 o 
  -2 -13   3      331.88      406.22    127.16 o 
  -1 -13   3        0.64       66.53     80.65 o 
   0 -13   3      218.47      199.58    118.33 o 
   1 -13   3       93.24      190.16    114.80 o 
   2 -13   3        3.15        7.38     77.63 o 
   3 -13   3     1251.56     1414.10    158.37 o 
   4 -13   3      808.73      797.71    143.65 o 
   5 -13   3       79.20     -108.32    108.32 o 
   6 -13   3      166.32      330.27    148.36 o 
   7 -13   3      394.67      391.50    151.89 o 
   8 -13   3       23.95       98.90    145.41 o 
   9 -13   3      285.36      247.26    127.75 o 
  -9 -12   3      285.91      313.79    151.89 o 
  -8 -12   3      364.97      236.67    170.14 o 
  -7 -12   3      210.17      348.52    134.23 o 
  -6 -12   3     1287.02     1494.76    191.92 o 
  -5 -12   3      774.42      614.03    136.58 o 
  -4 -12   3       72.42      211.94    119.51 o 
  -3 -12   3      146.16      228.42    108.32 o 
  -2 -12   3      115.63       49.70     73.64 o 
  -1 -12   3     1793.08     1921.34    105.92 o 
   0 -12   3      192.98      167.76     82.13 o 
   1 -12   3      330.24      266.29     73.99 o 
   2 -12   3        0.41      -32.49     68.12 o 
   3 -12   3       36.53      113.11     74.36 o 
   4 -12   3       36.83      -30.02     93.61 o 
   5 -12   3      999.66     1047.92    133.64 o 
   6 -12   3     1290.26     1315.79    171.91 o 
   7 -12   3       82.27      314.38    131.28 o 
   8 -12   3       45.30       92.43    131.28 o 
   9 -12   3      260.55       91.25    123.04 o 
  10 -12   3      288.28      476.27    201.34 o 
 -10 -11   3      106.94       16.48    176.62 o 
  -9 -11   3      237.94       86.54    127.75 o 
  -8 -11   3        9.07       49.45    152.48 o 
  -7 -11   3      454.04      392.09    123.63 o 
  -6 -11   3      342.20      460.38    156.60 o 
  -5 -11   3     1056.39     1038.59     91.48 o 
  -4 -11   3       41.02       50.12     65.92 o 
  -3 -11   3      185.74      125.15     63.36 o 
  -2 -11   3       48.13      -13.63     65.67 o 
  -1 -11   3      199.93      141.22     58.41 o 
   0 -11   3     3351.73     3311.51    122.45 o 
   1 -11   3     1557.26     1568.56    110.11 o 
   2 -11   3      198.43      214.97     69.24 o 
   3 -11   3      456.69      516.41     70.66 o 
   4 -11   3      854.23      902.59    138.94 o 
   5 -11   3       26.07      173.08    111.27 o 
   6 -11   3      239.11      269.04    128.34 o 
   7 -11   3        6.50      126.57    110.68 o 
   8 -11   3      296.18      289.06    132.46 o 
   9 -11   3       16.91      -32.97    107.15 o 
  10 -11   3      450.45      594.61    189.57 o 
  11 -11   3       12.69     -136.58    136.58 o 
 -11 -10   3       86.87     -149.53    149.53 o 
 -10 -10   3      403.74      657.01    160.72 o 
  -9 -10   3       29.32      208.41    126.57 o 
  -8 -10   3      944.82      816.85    113.92 o 
  -7 -10   3        3.57       -8.85     67.64 o 
  -6 -10   3     2052.30     2050.71    132.26 o 
  -5 -10   3      621.53      558.44     92.72 o 
  -4 -10   3       50.01      -15.26     74.47 o 
  -3 -10   3      879.42      821.46     74.73 o 
  -2 -10   3       17.92       -6.40     52.32 o 
  -1 -10   3      262.01      303.20     60.15 o 
   0 -10   3      291.28      327.94     57.43 o 
   1 -10   3     2221.85     2534.55    109.25 o 
   2 -10   3     1178.33     1198.73     84.20 o 
   3 -10   3     1210.11     1278.08     77.56 o 
   4 -10   3        0.92       43.53     68.14 o 
   5 -10   3      109.72       51.40     67.64 o 
   6 -10   3      151.83      141.29    111.86 o 
   7 -10   3      970.38      946.07    133.05 o 
   8 -10   3       57.82       71.24    114.80 o 
   9 -10   3      593.25      777.11    125.99 o 
  10 -10   3       61.51       30.61    158.95 o 
  11 -10   3      153.89       54.16    140.70 o 
  12 -10   3        6.07      -82.42    139.53 o 
 -12  -9   3      160.93      426.23    150.71 o 
 -11  -9   3      670.09      923.11    181.91 o 
 -10  -9   3       40.55      121.12     86.04 o 
  -9  -9   3      980.11      947.80    100.76 o 
  -8  -9   3      730.85      695.79    174.56 o 
  -7  -9   3     1076.47     1145.96     99.79 o 
  -6  -9   3      250.97      288.49     78.88 o 
  -5  -9   3      104.39       96.50     68.67 o 
  -4  -9   3     2573.42     2545.57    133.15 o 
  -3  -9   3     1350.90     1451.59    133.64 o 
  -2  -9   3     1140.73     1222.21     88.46 o 
  -1  -9   3     2183.77     2089.84    150.71 o 
   0  -9   3       95.83       21.78     74.18 o 
   1  -9   3      645.54      711.17    108.03 o 
   2  -9   3      513.81      559.36     63.29 o 
   3  -9   3     2202.94     2070.95     75.17 o 
   4  -9   3     4651.61     4646.43     99.73 o 
   5  -9   3      284.02      328.36     70.16 o 
   6  -9   3      143.31      206.06     71.73 o 
   7  -9   3      174.37      224.89    105.38 o 
   8  -9   3     1188.99      957.26    135.99 o 
   9  -9   3      260.62      320.85    107.74 o 
  10  -9   3      496.82      599.91    166.02 o 
  11  -9   3       28.62     -130.11    130.11 o 
  12  -9   3      223.37      200.75    137.76 o 
  13  -9   3       25.20       45.33    170.73 o 
 -12  -8   3      562.47      675.37    108.79 o 
 -11  -8   3      419.23      355.96    102.98 o 
 -10  -8   3      224.47      135.86     87.90 o 
  -9  -8   3      550.95      658.43    110.68 o 
  -8  -8   3     2111.91     2189.85    129.49 o 
  -7  -8   3      157.81      186.79     71.01 o 
  -6  -8   3      226.49      319.76     70.77 o 
  -5  -8   3      180.54      115.63     71.94 o 
  -4  -8   3     1696.19     1875.13    112.15 o 
  -3  -8   3       79.31        5.49     59.42 o 
  -2  -8   3      751.82      725.14     94.49 o 
  -1  -8   3     2722.11     2865.21    141.59 o 
   0  -8   3     3015.60     2921.65     98.56 o 
   1  -8   3       38.65       17.20     47.25 o 
   2  -8   3     5994.16     6113.20     98.06 o 
   3  -8   3      116.24      155.54     42.23 o 
   4  -8   3        0.57       13.70     43.07 o 
   5  -8   3      407.40      339.27     65.63 o 
   6  -8   3      522.88      382.44     71.07 o 
   7  -8   3     1048.36     1095.80     84.07 o 
   8  -8   3      263.14      308.49    113.03 o 
   9  -8   3      314.99      291.42    102.44 o 
  10  -8   3      115.34       29.44    127.75 o 
  11  -8   3      371.49      282.59    138.94 o 
  12  -8   3      141.51      -69.47    132.46 o 
  13  -8   3      619.65      562.23    163.66 o 
 -13  -7   3        2.73     -103.95    103.95 o 
 -12  -7   3      609.82      479.47    118.63 o 
 -11  -7   3      103.30      139.05    151.60 o 
 -10  -7   3      136.17       62.04     79.50 o 
  -9  -7   3       14.77       38.56    141.00 o 
  -8  -7   3      905.01      947.65    151.89 o 
  -7  -7   3     1645.00     1577.25     98.23 o 
  -6  -7   3       32.09       -9.59     68.59 o 
  -5  -7   3     2838.63     2883.41    144.82 o 
  -4  -7   3      341.02      390.21     63.36 o 
  -3  -7   3     1619.77     1662.49     59.13 o 
  -2  -7   3     2077.50     2108.77     93.21 o 
  -1  -7   3      436.67      416.83     52.03 o 
   0  -7   3       50.65        3.76     44.32 o 
   1  -7   3     3092.60     3020.53     92.05 o 
   2  -7   3     1499.49     1412.34     74.10 o 
   3  -7   3     6167.53     6236.21     91.06 o 
   4  -7   3     1768.97     1882.42     68.00 o 
   5  -7   3     2089.93     2137.05     76.42 o 
   6  -7   3     1592.77     1637.65     93.64 o 
   7  -7   3      218.16      132.27     60.94 o 
   8  -7   3       74.51       86.43     76.53 o 
   9  -7   3      248.29      306.72    110.68 o 
  10  -7   3      748.43      736.49    137.76 o 
  11  -7   3        1.39      -48.86    124.22 o 
  12  -7   3      523.26      465.09    160.13 o 
  13  -7   3       77.82      223.12    143.65 o 
  14  -7   3      146.19      294.36    175.44 o 
 -13  -6   3      284.38      491.72    106.86 o 
 -12  -6   3       46.45       20.86     91.25 o 
 -11  -6   3      413.23      421.23     90.52 o 
 -10  -6   3       20.37       41.28     71.74 o 
  -9  -6   3      461.99      488.42     89.04 o 
  -8  -6   3     2495.47     2207.09    109.06 o 
  -7  -6   3      115.02       98.43     63.43 o 
  -6  -6   3     1422.06     1524.73    102.70 o 
  -5  -6   3     1129.90     1190.37     92.13 o 
  -4  -6   3      434.72      433.06     67.79 o 
  -3  -6   3     2080.67     2128.08     53.85 o 
  -2  -6   3       70.30       37.29     50.04 o 
  -1  -6   3     1699.33     2081.07     87.65 o 
   0  -6   3     3104.61     3130.81    117.74 o 
   1  -6   3        1.03      -24.85     37.66 o 
   2  -6   3     4025.61     4298.49    192.82 o 
   3  -6   3     2460.00     2857.37     75.15 o 
   4  -6   3     1578.36     1662.46     62.73 o 
   5  -6   3     1380.01     1372.81     81.33 o 
   6  -6   3      280.72      394.23     91.84 o 
   7  -6   3       21.28       42.43     54.02 o 
   8  -6   3      161.41       57.03     65.35 o 
   9  -6   3       31.65       21.17     63.49 o 
  10  -6   3      529.41      344.40    112.45 o 
  11  -6   3      982.26      946.66    135.41 o 
  12  -6   3       29.07      -14.72    131.28 o 
  13  -6   3      452.22      448.02    162.49 o 
  14  -6   3      137.98       94.20    141.88 o 
 -14  -5   3      774.05      877.44    115.45 o 
 -13  -5   3      635.70      706.41    110.81 o 
 -12  -5   3        5.34       42.46     80.41 o 
 -11  -5   3       65.00      -32.60     76.08 o 
 -10  -5   3       24.22       66.80     73.65 o 
  -9  -5   3     2750.83     2286.18    119.76 o 
  -8  -5   3     2132.41     2290.09    113.13 o 
  -7  -5   3      885.89      963.15     78.67 o 
  -6  -5   3     1012.80      956.39     94.20 o 
  -5  -5   3       68.33       84.10     55.13 o 
  -4  -5   3      510.49      396.29     64.17 o 
  -3  -5   3      747.85      882.39     60.56 o 
  -2  -5   3     4054.01     4047.76     92.92 o 
  -1  -5   3     3206.27     3437.81    143.65 o 
   0  -5   3      370.72      289.10     37.13 o 
   1  -5   3     1609.91     1549.91     55.35 o 
   2  -5   3     1050.60     1381.10     52.38 o 
   3  -5   3     1353.44     1195.82     51.09 o 
   4  -5   3     4141.49     4192.24     91.99 o 
   5  -5   3      264.00      270.96     35.72 o 
   6  -5   3       58.35       57.30     35.52 o 
   7  -5   3     1320.08     1510.12     82.50 o 
   8  -5   3       67.60      -46.68     50.24 o 
   9  -5   3      255.67      241.86     85.95 o 
  10  -5   3      141.10       75.01     66.32 o 
  11  -5   3      763.85      704.11    137.76 o 
  12  -5   3      725.14      601.08    135.99 o 
  13  -5   3      108.99      143.06    150.12 o 
  14  -5   3       85.21       -5.30    133.05 o 
 -14  -4   3       27.87       38.61    106.41 o 
 -13  -4   3      624.01      596.39    102.55 o 
 -12  -4   3       41.11       -2.89     86.80 o 
 -11  -4   3     1268.21     1462.21    183.39 o 
 -10  -4   3      384.28      439.43     83.46 o 
  -9  -4   3      398.27      418.96     77.61 o 
  -8  -4   3      202.66      247.26     62.66 o 
  -7  -4   3     1707.31     1715.87     98.03 o 
  -6  -4   3     2285.44     2232.17     93.46 o 
  -5  -4   3     5185.95     4926.21    226.95 o 
  -4  -4   3      882.88     1067.39     62.65 o 
  -3  -4   3     7356.17     7452.34    111.67 o 
  -2  -4   3      190.08      307.35     65.35 o 
  -1  -4   3     3518.84     3524.82     78.63 o 
   0  -4   3     3454.15     3411.16     60.55 o 
   1  -4   3     1442.67     1354.95     52.63 o 
   2  -4   3     1097.30      904.79     44.89 o 
   3  -4   3        4.74       28.51     24.99 o 
   4  -4   3       83.94      111.60     29.58 o 
   5  -4   3      328.99      458.87     36.99 o 
   6  -4   3     1893.39     2015.98     64.98 o 
   7  -4   3      136.74      143.95     40.74 o 
   8  -4   3     6633.46     6569.52    138.42 o 
   9  -4   3      537.27      597.58     72.91 o 
  10  -4   3      847.57      783.47     81.16 o 
  11  -4   3       36.69       52.24    121.57 o 
  12  -4   3      290.78      398.56    142.47 o 
  13  -4   3       81.64       52.40    120.10 o 
  14  -4   3      229.83      404.45    177.79 o 
 -14  -3   3      104.05      177.14    109.21 o 
 -13  -3   3      698.45      805.56    107.48 o 
 -12  -3   3      289.45      409.61     94.49 o 
 -11  -3   3      245.56      291.66     82.42 o 
 -10  -3   3      204.54      219.96     75.22 o 
  -9  -3   3      638.48      647.79     76.47 o 
  -8  -3   3     2132.44     2054.72    106.39 o 
  -7  -3   3      609.53      681.57     82.13 o 
  -6  -3   3        1.10      -31.44     47.03 o 
  -5  -3   3      405.35      503.05     53.88 o 
  -4  -3   3     4948.74     4708.48     98.86 o 
  -3  -3   3      291.29      317.29     47.10 o 
  -2  -3   3    43789.98    43814.06    285.48 o 
  -1  -3   3        0.04        3.32     25.32 o 
   0  -3   3     7540.85     7878.14    105.91 o 
   1  -3   3      619.58      663.35     30.47 o 
   2  -3   3        0.45       -7.43     19.88 o 
   3  -3   3       30.74       51.09     21.13 o 
   4  -3   3     1564.33     1314.12     47.21 o 
   5  -3   3     4640.76     4515.29     65.07 o 
   6  -3   3     1208.48     1091.86     66.28 o 
   7  -3   3     1168.64     1043.37     55.15 o 
   8  -3   3      420.21      508.20     69.34 o 
   9  -3   3     3906.25     4010.82    128.31 o 
  10  -3   3      219.90      243.82     76.19 o 
  11  -3   3     1631.63     1511.65    130.99 o 
  12  -3   3      146.97      152.54     92.43 o 
  13  -3   3      588.68      629.34    141.88 o 
  14  -3   3       63.86     -142.47    142.47 o 
  15  -3   3      291.52      205.46    176.62 o 
 -15  -2   3       39.49       74.43    116.01 o 
 -14  -2   3      375.63      561.22    168.96 o 
 -13  -2   3      298.11      182.41     88.77 o 
 -12  -2   3      252.52      257.21     87.92 o 
 -11  -2   3      883.56     1028.52     91.94 o 
 -10  -2   3     1422.27     1423.45     95.06 o 
  -9  -2   3      196.93      174.15     67.19 o 
  -8  -2   3     1603.71     1713.27    109.14 o 
  -7  -2   3     1060.33     1084.28    216.94 o 
  -6  -2   3     1148.88     1117.39     74.58 o 
  -5  -2   3     2904.67     2742.72    125.40 o 
  -4  -2   3      499.48      546.34     46.52 o 
  -3  -2   3     8646.79     8688.54    166.02 o 
  -2  -2   3      874.73      826.22     64.05 o 
  -1  -2   3     7637.61     7176.64     79.37 o 
   0  -2   3      128.67      202.73     21.62 o 
   1  -2   3      411.52      625.15     32.84 o 
   2  -2   3    12360.56    11857.13    145.91 o 
   3  -2   3      142.66      123.03     22.13 o 
   4  -2   3     3658.55     3708.82     53.56 o 
   5  -2   3     4038.88     3999.34     87.05 o 
   6  -2   3     4588.00     4515.72    124.66 o 
   7  -2   3     1591.22     1610.77     60.88 o 
   8  -2   3     2168.36     2036.55     66.94 o 
   9  -2   3      185.79      168.86     64.76 o 
  10  -2   3      209.63      312.91     81.54 o 
  11  -2   3      561.34      623.36     84.87 o 
  12  -2   3      712.56      633.32     92.12 o 
  13  -2   3        7.43       87.46     83.17 o 
  14  -2   3      926.51     1028.49    165.43 o 
  15  -2   3       67.92     -154.83    168.37 o 
 -15  -1   3      433.20      489.60    146.00 o 
 -14  -1   3       10.91      -73.12     82.29 o 
 -13  -1   3     1550.14     1305.28    128.64 o 
 -12  -1   3        0.02       69.69     76.78 o 
 -11  -1   3      658.90      607.59     83.52 o 
 -10  -1   3       40.09       45.12     70.54 o 
  -9  -1   3     1429.66     1397.89    136.88 o 
  -8  -1   3      528.01      631.10     94.49 o 
  -7  -1   3     1212.31     1262.24     79.25 o 
  -6  -1   3     3735.58     3832.03     65.12 o 
  -5  -1   3     1366.45     1279.90     50.52 o 
  -4  -1   3     1920.73     1871.79     49.30 o 
  -3  -1   3     2330.35     2152.92     43.70 o 
  -2  -1   3      435.26      417.38     26.16 o 
  -1  -1   3     2498.75     2648.47     42.76 o 
   0  -1   3     6077.36     5705.44     85.79 o 
   1  -1   3     7375.30     6837.29     78.84 o 
   2  -1   3     9100.99     8708.69    138.58 o 
   3  -1   3     3510.30     3790.08     61.50 o 
   4  -1   3      670.65      696.76     31.09 o 
   5  -1   3      188.68      108.65     28.80 o 
   6  -1   3     4382.02     4687.26     77.23 o 
   7  -1   3     1491.19     1564.38     56.32 o 
   8  -1   3     1518.72     1649.67     64.90 o 
   9  -1   3     1350.83     1301.87     58.26 o 
  10  -1   3      207.91      158.54     64.44 o 
  11  -1   3       61.80       90.86     59.37 o 
  12  -1   3      919.09      906.56    104.20 o 
  13  -1   3     2100.03     2137.43    136.23 o 
  14  -1   3      425.97      427.37    132.46 o 
  15  -1   3       31.38       -5.30    146.00 o 
 -15   0   3      361.74      433.30    109.48 o 
 -14   0   3      128.34      230.63    126.28 o 
 -13   0   3      101.51      144.86     86.82 o 
 -12   0   3      455.52      605.14     84.46 o 
 -11   0   3      721.35      671.19     88.59 o 
 -10   0   3     5288.01     4940.00    196.63 o 
  -9   0   3       42.39      -25.64     61.13 o 
  -8   0   3      910.00      762.53     67.67 o 
  -7   0   3      265.34      261.00     52.27 o 
  -6   0   3     1762.61     1907.85     80.29 o 
  -5   0   3     3680.02     3608.46     62.00 o 
  -4   0   3     5378.51     5293.88     99.96 o 
  -3   0   3     1495.36     1402.01     43.34 o 
  -2   0   3     3549.80     3342.25    100.52 o 
  -1   0   3    11728.67    12740.21    272.18 o 
   0   0   3      288.56      314.54     20.00 o 
   1   0   3     7217.91     7029.03     54.38 o 
   2   0   3     3679.09     3783.31     49.19 o 
   3   0   3    14540.00    13872.53    243.79 o 
   4   0   3     1421.13     1351.51     46.22 o 
   5   0   3     6198.91     5605.53     68.24 o 
   6   0   3     1627.82     1656.79     53.75 o 
   7   0   3     1144.36     1212.49     57.95 o 
   8   0   3     1831.91     1908.83     68.48 o 
   9   0   3      488.87      504.77     55.56 o 
  10   0   3        0.98      -32.83     46.73 o 
  11   0   3     1890.29     1779.65    109.89 o 
  12   0   3      522.94      478.29     90.13 o 
  13   0   3      507.48      458.97     82.55 o 
  14   0   3      237.28      180.57     97.32 o 
  15   0   3       53.18      -17.96     99.58 o 
 -15   1   3      344.38      300.64    113.13 o 
 -14   1   3      179.92      275.56     98.72 o 
 -13   1   3      602.45      522.77     95.42 o 
 -12   1   3      412.26      506.96     87.62 o 
 -11   1   3      120.11      119.40     72.34 o 
 -10   1   3      333.81      356.07     77.78 o 
  -9   1   3     1177.99     1084.72     85.14 o 
  -8   1   3      513.68      434.93     45.62 o 
  -7   1   3     8193.70     7599.54     91.83 o 
  -6   1   3     3648.34     4081.82    124.00 o 
  -5   1   3     3813.90     3795.90     80.69 o 
  -4   1   3     4432.18     4558.41     85.40 o 
  -3   1   3      464.49      497.18     26.71 o 
  -2   1   3     8903.30     8673.58     87.10 o 
  -1   1   3      447.28      435.47     23.59 o 
   0   1   3     2088.68     2347.75     41.47 o 
   1   1   3    19396.00    19499.40    184.82 o 
   2   1   3     2442.46     2429.53     51.40 o 
   3   1   3     1334.61     1404.48     44.69 o 
   4   1   3     7926.18     8266.27     74.19 o 
   5   1   3       48.50       61.36     26.43 o 
   6   1   3     2450.54     2209.64     57.29 o 
   7   1   3        0.21      -33.59     33.59 o 
   8   1   3     1289.07     1278.03     62.26 o 
   9   1   3       28.42      -24.30     44.10 o 
  10   1   3       12.44       -1.89     40.62 o 
  11   1   3        9.16      -82.36    107.44 o 
  12   1   3     2488.40     2541.69    240.49 o 
  13   1   3      630.28      798.66    126.28 o 
  14   1   3      223.69      258.87     97.73 o 
  15   1   3       79.60      -16.06     99.51 o 
 -15   2   3      378.40      356.26    108.53 o 
 -14   2   3      477.23      474.55    130.40 o 
 -13   2   3      365.01      519.06     86.79 o 
 -12   2   3      686.02      677.33     92.62 o 
 -11   2   3      349.54      430.56     86.38 o 
 -10   2   3      950.46      918.32     92.21 o 
  -9   2   3     1063.82     1192.86     87.46 o 
  -8   2   3     1837.48     1806.53    102.09 o 
  -7   2   3      760.79      728.54     43.54 o 
  -6   2   3     2467.75     2540.55     59.64 o 
  -5   2   3        1.85       -7.85     27.49 o 
  -4   2   3     4838.33     4460.52     83.36 o 
  -3   2   3       11.17        3.76     20.76 o 
  -2   2   3     5053.86     4807.42     62.97 o 
  -1   2   3     5002.05     4720.80     47.99 o 
   0   2   3    18498.98    17991.88    203.77 o 
   1   2   3    30033.55    30191.71    367.00 o 
   2   2   3     1456.10     1288.10     37.98 o 
   3   2   3     5282.77     4908.16     58.04 o 
   4   2   3     2183.13     2102.15     52.77 o 
   5   2   3     2292.86     2399.74     57.76 o 
   6   2   3       22.65       39.83     30.52 o 
   7   2   3     1452.47     1398.64     75.67 o 
   8   2   3       23.85       13.62     35.95 o 
   9   2   3     4407.61     4396.17     88.38 o 
  10   2   3      520.01      474.78     50.65 o 
  11   2   3      396.65      418.43     82.84 o 
  12   2   3       80.72       80.56     82.16 o 
  13   2   3      431.43      410.19    102.75 o 
  14   2   3      183.82      127.48     96.54 o 
 -15   3   3       42.01       69.63    101.56 o 
 -14   3   3      386.49      364.50    103.22 o 
 -13   3   3        0.60      -67.25    123.93 o 
 -12   3   3     1064.53      990.45    109.06 o 
 -11   3   3      620.09      656.71     86.67 o 
 -10   3   3      390.85      473.48     82.01 o 
  -9   3   3       34.17       22.66     65.10 o 
  -8   3   3     1143.20     1244.10     87.96 o 
  -7   3   3     1102.05      961.52    121.28 o 
  -6   3   3     1256.45     1227.22     78.88 o 
  -5   3   3     2247.47     1901.62     77.15 o 
  -4   3   3      195.43      232.49     25.63 o 
  -3   3   3     4558.69     4740.80     53.31 o 
  -2   3   3     4200.89     4420.38     77.33 o 
  -1   3   3    13470.32    13630.47    152.40 o 
   0   3   3        2.07       10.42     27.15 o 
   1   3   3    26340.20    25509.88    399.79 o 
   2   3   3      872.07      814.09     40.96 o 
   3   3   3      728.31      825.59     55.74 o 
   4   3   3     1956.81     2146.14     53.14 o 
   5   3   3       19.96        5.47     30.22 o 
   6   3   3      793.84      868.84     43.36 o 
   7   3   3     1387.25     1303.21     70.02 o 
   8   3   3     1309.79     1336.48     60.53 o 
   9   3   3     1965.07     1904.55     70.78 o 
  10   3   3     1597.64     1531.35     84.58 o 
  11   3   3       26.64       41.84     67.05 o 
  12   3   3      629.27      573.42     94.82 o 
  13   3   3        8.55       32.97     84.41 o 
  14   3   3      600.71      529.26    156.01 o 
 -15   4   3      290.61      327.38    120.73 o 
 -14   4   3      112.10       18.90    243.73 o 
 -13   4   3      696.22      603.69    105.68 o 
 -12   4   3       19.95       10.09     82.54 o 
 -11   4   3      868.06      862.57     91.54 o 
 -10   4   3     1296.42     1279.49     92.05 o 
  -9   4   3     1976.83     1999.73    113.41 o 
  -8   4   3        0.38      -12.71     60.43 o 
  -7   4   3     2002.94     2156.41     93.65 o 
  -6   4   3      367.89      314.77     51.47 o 
  -5   4   3      129.58      210.11     43.91 o 
  -4   4   3     3665.64     4194.56     89.73 o 
  -3   4   3      199.46      176.06     24.68 o 
  -2   4   3     7410.37     7591.66    100.30 o 
  -1   4   3     5841.26     5456.31    112.68 o 
   0   4   3       46.06       12.55     28.08 o 
   1   4   3      342.61      366.55     36.07 o 
   2   4   3      298.37      321.12     39.03 o 
   3   4   3     1714.44     1641.20     46.85 o 
   4   4   3     6692.02     6604.25     73.49 o 
   5   4   3     1186.38     1308.71     66.45 o 
   6   4   3     2968.45     2763.21     66.43 o 
   7   4   3      138.60      113.71     39.13 o 
   8   4   3      487.09      499.49     46.96 o 
   9   4   3       77.88      105.09     52.27 o 
  10   4   3      747.27      778.64    110.97 o 
  11   4   3      691.14      776.23    130.40 o 
  12   4   3        0.50       97.73     98.90 o 
  13   4   3      316.65      392.09    153.07 o 
  14   4   3       84.58       32.38    146.59 o 
 -14   5   3      175.42      182.20     96.51 o 
 -13   5   3      150.72       78.58     81.48 o 
 -12   5   3      887.55      774.74     92.42 o 
 -11   5   3      170.08      203.25     71.05 o 
 -10   5   3      346.09      461.08     74.99 o 
  -9   5   3       97.04      228.23     85.66 o 
  -8   5   3     1626.66     1870.62    103.82 o 
  -7   5   3     2330.78     2741.67    153.07 o 
  -6   5   3     3491.20     3152.45    101.44 o 
  -5   5   3       60.34       79.97     34.81 o 
  -4   5   3     4281.62     3839.69     56.51 o 
  -3   5   3      709.16      653.91     31.95 o 
  -2   5   3        1.42       11.63     24.17 o 
  -1   5   3     7822.07     7311.15     84.59 o 
   0   5   3     1227.52     1377.24     57.31 o 
   1   5   3     3679.45     3314.50    106.98 o 
   2   5   3      218.48      356.26     51.64 o 
   3   5   3      228.01      256.98     28.52 o 
   4   5   3       56.56       60.47     30.56 o 
   5   5   3     1265.71     1309.85     53.79 o 
   6   5   3      408.77      353.68     41.39 o 
   7   5   3     5112.67     5323.60     87.90 o 
   8   5   3       32.28      -18.00     52.24 o 
   9   5   3     1121.11     1066.78    128.93 o 
  10   5   3       31.89     -115.39    117.16 o 
  11   5   3       91.76      140.70    117.16 o 
  12   5   3      369.22       51.22    124.22 o 
  13   5   3       51.74     -121.86    121.86 o 
  14   5   3      910.26      578.71    176.03 o 
 -14   6   3      118.98      108.14    105.31 o 
 -13   6   3     1008.82      960.58    114.51 o 
 -12   6   3       58.38       21.75     80.42 o 
 -11   6   3      341.33      361.16     84.48 o 
 -10   6   3       37.01       44.24     68.21 o 
  -9   6   3     1119.08     1152.94    100.67 o 
  -8   6   3      384.21      381.01    105.97 o 
  -7   6   3     1167.90     1101.49     73.97 o 
  -6   6   3        1.16      -24.86     48.34 o 
  -5   6   3      894.46      846.50     51.34 o 
  -4   6   3     1280.04     1136.81     46.97 o 
  -3   6   3     5598.16     5728.15    142.90 o 
  -2   6   3     2127.17     2355.57     51.42 o 
  -1   6   3        1.04      -13.90     31.10 o 
   0   6   3     1736.18     1856.09     96.47 o 
   1   6   3       13.67       30.31     34.70 o 
   2   6   3     9011.81     9146.58    197.37 o 
   3   6   3       13.81       15.96     36.70 o 
   4   6   3     1060.76     1096.90     50.60 o 
   5   6   3     2242.02     2398.55     91.37 o 
   6   6   3     1169.76     1419.01     84.41 o 
   7   6   3        0.72        2.90     70.65 o 
   8   6   3     1699.20     1827.47    123.93 o 
   9   6   3       15.43      -81.24    117.16 o 
  10   6   3     1600.75     1957.49    190.75 o 
  11   6   3       35.14       55.34    115.98 o 
  12   6   3      223.07      363.83    139.53 o 
  13   6   3       98.67      215.47    125.40 o 
 -14   7   3      102.62      148.99    108.53 o 
 -13   7   3       82.45      -25.19     86.80 o 
 -12   7   3      386.48      398.46     96.26 o 
 -11   7   3      173.35       65.76     82.84 o 
 -10   7   3     2412.47     2270.45    117.93 o 
  -9   7   3       73.40       63.25     63.65 o 
  -8   7   3      904.75      907.96     82.16 o 
  -7   7   3      179.35      153.31     60.67 o 
  -6   7   3      643.79      828.39     58.82 o 
  -5   7   3       63.90       83.82     40.64 o 
  -4   7   3     1587.26     1858.91     70.47 o 
  -3   7   3      349.77      576.89     36.69 o 
  -2   7   3      704.95      740.41     36.59 o 
  -1   7   3      593.18      760.62     37.45 o 
   0   7   3     4437.12     4171.30     85.03 o 
   1   7   3      947.96      937.24     51.96 o 
   2   7   3     1812.31     1845.07    121.97 o 
   3   7   3       11.17       59.59     41.27 o 
   4   7   3       48.04       68.44     46.17 o 
   5   7   3     4289.62     4184.21    117.02 o 
   6   7   3        3.86       28.30     53.18 o 
   7   7   3      976.37     1032.44     90.94 o 
   8   7   3      216.84      141.88    134.82 o 
   9   7   3      983.95     1013.77    128.93 o 
  10   7   3       47.13     -109.50    109.50 o 
  11   7   3      478.62      406.22    148.95 o 
  12   7   3       18.14        3.53    114.80 o 
  13   7   3      182.73      139.53    157.78 o 
 -13   8   3      227.96      113.22     90.48 o 
 -12   8   3      795.15      712.00    106.28 o 
 -11   8   3       12.16      -65.62     73.31 o 
 -10   8   3     1584.96     1908.01    132.27 o 
  -9   8   3     1022.48     1139.06     92.54 o 
  -8   8   3      821.37      695.19     75.47 o 
  -7   8   3     1064.47     1204.26     85.29 o 
  -6   8   3      115.42       89.44     48.54 o 
  -5   8   3      267.51      185.31     47.53 o 
  -4   8   3      131.96      142.17     43.80 o 
  -3   8   3      829.11      527.02     51.03 o 
  -2   8   3      264.35      179.58     44.31 o 
  -1   8   3     5034.89     4976.40     97.28 o 
   0   8   3      910.18      775.03     54.13 o 
   1   8   3     3274.64     3448.69     87.29 o 
   2   8   3       89.40       55.72     48.38 o 
   3   8   3     2150.86     2323.02    126.81 o 
   4   8   3      249.53      201.33     50.85 o 
   5   8   3     1143.58     1147.83     72.66 o 
   6   8   3     3044.25     2981.28    206.05 o 
   7   8   3      208.73      143.65    125.99 o 
   8   8   3      821.62      975.51    142.47 o 
   9   8   3        8.15       85.95    112.45 o 
  10   8   3      457.31      274.93    161.90 o 
  11   8   3      121.11     -100.08    125.40 o 
  12   8   3      341.24      332.04    159.54 o 
 -13   9   3      158.18       35.66     81.77 o 
 -12   9   3       34.59       63.12     90.74 o 
 -11   9   3      717.87      658.84    111.56 o 
 -10   9   3      865.35      691.68    100.10 o 
  -9   9   3      757.42      716.54     85.03 o 
  -8   9   3     1496.21     1523.81     83.48 o 
  -7   9   3     1513.80     1510.15    143.60 o 
  -6   9   3     3165.03     3108.22     93.20 o 
  -5   9   3       33.62      107.12     53.02 o 
  -4   9   3     1129.61     1222.41    100.55 o 
  -3   9   3      275.83      270.17     64.38 o 
  -2   9   3      215.66      172.28     67.38 o 
  -1   9   3       16.24      -43.27     60.01 o 
   0   9   3     2268.13     2308.09    113.75 o 
   1   9   3      597.85      722.81     93.02 o 
   2   9   3     3638.40     3820.60    304.37 o 
   3   9   3     1578.44     1468.67    102.26 o 
   4   9   3     1523.31     1736.44    109.34 o 
   5   9   3       98.92       -2.94    104.79 o 
   6   9   3      205.15      379.72    122.45 o 
   7   9   3     1105.00     1121.51    161.31 o 
   8   9   3      260.12      287.30    115.39 o 
   9   9   3      533.36      453.31    149.53 o 
  10   9   3      582.97      607.56    168.37 o 
  11   9   3       19.89       36.50    135.41 o 
 -12  10   3      334.70      243.06     78.15 o 
 -11  10   3      134.82      143.74     69.31 o 
 -10  10   3       98.87      100.78     68.49 o 
  -9  10   3      139.51      100.07     59.69 o 
  -8  10   3     1294.54     1387.59     81.09 o 
  -7  10   3        6.88      -31.70     55.26 o 
  -6  10   3      778.16      881.18     88.56 o 
  -5  10   3      200.48      222.33     70.59 o 
  -4  10   3       95.45       73.49     95.08 o 
  -3  10   3      494.95      594.60     74.18 o 
  -2  10   3      502.14      536.73     73.82 o 
  -1  10   3     1740.79     1764.77    111.47 o 
   0  10   3      179.93      128.77     72.41 o 
   1  10   3     1043.54      966.48     82.78 o 
   2  10   3      329.00      242.29     69.07 o 
   3  10   3     3700.05     3747.65    247.26 o 
   4  10   3        7.26      -44.74     88.31 o 
   5  10   3       77.37      110.09    107.15 o 
   6  10   3      166.10      137.76    111.27 o 
   7  10   3      192.57      173.08    122.45 o 
   8  10   3        1.22      118.33    113.03 o 
   9  10   3      192.16      236.08    167.79 o 
  10  10   3       19.67      160.13    148.36 o 
  11  10   3      266.46      105.38    166.02 o 
 -12  11   3       49.40       28.36     79.53 o 
 -11  11   3      170.20      145.43    100.60 o 
 -10  11   3      160.40       51.74     83.30 o 
  -9  11   3      356.84      308.96     83.01 o 
  -8  11   3        1.96      -29.93     82.22 o 
  -7  11   3     1317.23     1157.11     99.77 o 
  -6  11   3      391.47      207.48     78.64 o 
  -5  11   3       81.29       67.19     61.86 o 
  -4  11   3       59.04       89.74    127.16 o 
  -3  11   3      574.33      608.31     84.91 o 
  -2  11   3      154.66      136.96     68.02 o 
  -1  11   3      411.00      650.03    161.90 o 
   0  11   3     1716.44     1512.94    105.51 o 
   1  11   3      230.54      293.35     74.47 o 
   2  11   3     1742.23     1841.73    115.08 o 
   3  11   3      229.24      297.11     75.19 o 
   4  11   3       81.14      109.50     93.61 o 
   5  11   3       21.97      -24.14    109.50 o 
   6  11   3      359.65      216.65    116.57 o 
   7  11   3        9.85     -115.98    115.98 o 
   8  11   3      436.59      444.48    135.41 o 
   9  11   3       24.59       48.86    174.85 o 
  10  11   3      192.97      -15.31    125.99 o 
 -11  12   3       49.32       72.97    106.93 o 
 -10  12   3       23.12      -23.33    107.92 o 
  -9  12   3        4.54      -23.28     88.84 o 
  -8  12   3      578.12      427.31     90.52 o 
  -7  12   3      101.05       77.16    113.03 o 
  -6  12   3     1165.21     1180.30     96.07 o 
  -5  12   3        0.04      -42.23     97.43 o 
  -4  12   3       46.29      -52.74     74.21 o 
  -3  12   3       17.24      -74.01     74.01 o 
  -2  12   3      361.69      390.45     81.20 o 
  -1  12   3      154.75      108.06     71.90 o 
   0  12   3      490.62      478.36    113.62 o 
   1  12   3      352.64      269.56     84.04 o 
   2  12   3      706.20      706.66     94.72 o 
   3  12   3      271.44      100.67    123.04 o 
   4  12   3      286.97      107.15     97.73 o 
   5  12   3      136.95       24.73    121.86 o 
   6  12   3      646.27      629.93    141.88 o 
   7  12   3      333.52      158.37    143.65 o 
   8  12   3       12.19       45.33    130.70 o 
   9  12   3      480.56      219.00    198.40 o 
 -10  13   3      152.85      149.25    100.67 o 
  -9  13   3      183.71      199.73    100.92 o 
  -8  13   3      111.98      142.69     87.23 o 
  -7  13   3      124.76       28.84     96.84 o 
  -6  13   3        0.15      -63.85     91.54 o 
  -5  13   3      656.78      489.34     90.55 o 
  -4  13   3       72.71      -75.86     75.86 o 
  -3  13   3     2113.98     1669.26    113.99 o 
  -2  13   3      138.50      150.96     87.27 o 
  -1  13   3      409.10      352.15     84.73 o 
   0  13   3       14.51       69.34     78.82 o 
   1  13   3      374.98      336.62     87.62 o 
   2  13   3      314.63      524.69     79.07 o 
   3  13   3      249.37      377.37    147.77 o 
   4  13   3       77.62      108.32    100.08 o 
   5  13   3      232.08      239.61    135.99 o 
   6  13   3       12.07       83.01    146.00 o 
   7  13   3      271.72       30.02    148.95 o 
  -8  14   3      148.25       31.42    111.33 o 
  -7  14   3      191.59      253.00    110.09 o 
  -6  14   3       39.84        9.08     91.02 o 
  -5  14   3      450.13      522.16     99.74 o 
  -4  14   3     1115.76     1130.07    150.12 o 
  -3  14   3       57.86       44.15     91.48 o 
  -2  14   3      778.41      943.59    103.91 o 
  -1  14   3        0.63      -70.33     89.88 o 
   0  14   3     1039.46     1293.00    124.22 o 
   1  14   3       78.07       65.35    134.23 o 
   2  14   3      190.44      -38.86    104.20 o 
   3  14   3        0.33      157.78    121.28 o 
   4  14   3      257.89      419.17    128.34 o 
   5  14   3       84.37      279.05    143.65 o 
   6  14   3      412.38      531.02    188.39 o 
  -6  15   3       10.25       39.26    100.16 o 
  -5  15   3      908.15      854.53    125.11 o 
  -4  15   3      725.07      568.36    107.87 o 
  -3  15   3       22.27       -7.01     95.23 o 
  -2  15   3      117.13      144.84    103.95 o 
  -1  15   3       52.16      -26.48    173.97 o 
   0  15   3      192.79      290.24    146.59 o 
   1  15   3      287.04      277.29    158.95 o 
   2  15   3        0.17       87.72    140.70 o 
   3  15   3      440.79      198.40    140.70 o 
   4  15   3       52.72     -115.98    128.34 o 
  -3  16   3       43.71       84.69    100.68 o 
  -2  16   3        0.19       53.66    103.65 o 
  -1  16   3      146.79      -72.41    171.32 o 
   0  16   3       84.68      183.09    159.54 o 
  -6 -14   4      109.29      302.60    169.55 o 
  -5 -14   4      644.23      874.25    171.32 o 
  -4 -14   4       34.46      140.12    140.70 o 
  -3 -14   4      587.54      538.68    152.48 o 
   1 -14   4      545.88      617.57    140.12 o 
   2 -14   4        2.27        9.42    131.28 o 
   3 -14   4      485.72      610.50    151.30 o 
   4 -14   4      313.01      266.10    135.41 o 
   5 -14   4      362.81      448.60    147.18 o 
   6 -14   4      179.71      -25.90    163.66 o 
   7 -14   4       45.25      132.46    150.71 o 
   8 -14   4       30.65     -150.12    150.12 o 
  -7 -13   4      305.56      285.53    156.01 o 
  -6 -13   4      130.34      133.05    144.24 o 
  -5 -13   4      561.16      400.33    143.06 o 
  -4 -13   4      138.05      122.45    132.46 o 
  -3 -13   4       47.68      -57.11    115.98 o 
  -2 -13   4      338.51      143.65    105.38 o 
  -1 -13   4        8.19      -70.06    101.26 o 
   0 -13   4      722.10      493.94    118.33 o 
   1 -13   4      754.68      846.68     89.85 o 
   2 -13   4      396.03      167.79    104.79 o 
   3 -13   4      165.55      237.84    113.03 o 
   4 -13   4      129.07      119.51    118.33 o 
   5 -13   4       10.51      -13.54    128.93 o 
   6 -13   4      813.47      754.74    160.13 o 
   7 -13   4       84.01     -114.21    114.21 o 
   8 -13   4      235.07      183.09    151.30 o 
   9 -13   4       25.64      -11.19    168.96 o 
  -9 -12   4      117.84        6.48    146.59 o 
  -8 -12   4      146.06       -0.59    131.28 o 
  -7 -12   4        0.17     -134.23    134.23 o 
  -6 -12   4      319.48      320.26    134.23 o 
  -5 -12   4      498.64      372.66    134.23 o 
  -4 -12   4     1345.56     1441.18    138.35 o 
  -3 -12   4      103.88       15.42     71.67 o 
  -2 -12   4      165.71      178.66     89.49 o 
  -1 -12   4       15.86      -37.32     64.52 o 
   0 -12   4      601.08      583.36    108.32 o 
   1 -12   4     2931.22     3006.38    134.66 o 
   2 -12   4       43.46      102.98     68.71 o 
   3 -12   4      248.47      347.93    130.11 o 
   4 -12   4        3.03      -18.25    125.40 o 
   5 -12   4      382.33      432.12    139.53 o 
   6 -12   4      181.39       64.17    114.21 o 
   7 -12   4      366.74      498.65    127.16 o 
   8 -12   4        1.34      -11.19    141.29 o 
   9 -12   4      400.02      468.62    178.97 o 
  10 -12   4        4.56      -33.56    121.28 o 
 -10 -11   4       38.02      -68.29    127.75 o 
  -9 -11   4      262.84      312.61    161.90 o 
  -8 -11   4      201.50      157.19    128.34 o 
  -7 -11   4      447.83      434.32    116.27 o 
  -6 -11   4      306.37      387.71     85.94 o 
  -5 -11   4      903.53     1102.05    169.85 o 
  -4 -11   4      525.90      449.42     75.31 o 
  -3 -11   4      133.95      194.62     73.67 o 
  -2 -11   4      134.42       94.26     66.20 o 
  -1 -11   4      950.06     1062.16     89.49 o 
   0 -11   4       73.87       66.07     60.27 o 
   1 -11   4     1510.54     1455.23     75.38 o 
   2 -11   4      873.91      867.23     76.10 o 
   3 -11   4      347.20      327.55     69.90 o 
   4 -11   4     1408.60     1607.79    150.71 o 
   5 -11   4       12.19      126.57    108.91 o 
   6 -11   4       19.31       51.81    103.03 o 
   7 -11   4      454.06      139.53    121.86 o 
   8 -11   4      476.42      815.38    160.72 o 
   9 -11   4       99.01      149.53    146.00 o 
  10 -11   4      317.60      205.46    125.99 o 
  11 -11   4       82.14      -85.36    175.44 o 
 -11 -10   4      218.31      190.16    160.72 o 
 -10 -10   4      629.70      858.94    171.91 o 
  -9 -10   4      412.30      372.92     96.51 o 
  -8 -10   4      561.46      631.83     97.55 o 
  -7 -10   4     1302.75     1272.19    106.11 o 
  -6 -10   4       99.44       25.26     95.37 o 
  -5 -10   4      370.59      445.34    110.38 o 
  -4 -10   4      752.69      827.28    191.04 o 
  -3 -10   4      147.56      194.67     64.27 o 
  -2 -10   4      134.92      152.33     56.50 o 
  -1 -10   4       36.33       69.90     53.88 o 
   0 -10   4     1700.04     1629.98    131.58 o 
   1 -10   4      184.11      145.33     53.46 o 
   2 -10   4      132.45       81.95     50.95 o 
   3 -10   4      130.39      138.19     59.97 o 
   4 -10   4      646.81      673.49    112.45 o 
   5 -10   4       24.93       32.97     93.02 o 
   6 -10   4      789.47      605.79    111.86 o 
   7 -10   4      573.53      574.00    134.82 o 
   8 -10   4      967.91      809.49    147.18 o 
   9 -10   4       92.30      146.00    141.29 o 
  10 -10   4        0.92      -97.73    108.91 o 
  11 -10   4      474.09      579.89    193.10 o 
  12 -10   4       24.61      -32.97    166.61 o 
 -11  -9   4       21.56      106.73     95.57 o 
 -10  -9   4      550.11      539.44     98.66 o 
  -9  -9   4        0.83       67.37     82.83 o 
  -8  -9   4      122.88      161.61     84.09 o 
  -7  -9   4      597.21      650.28     85.33 o 
  -6  -9   4       24.73       -9.49     69.72 o 
  -5  -9   4     1826.08     1920.74    205.17 o 
  -4  -9   4      389.88      412.46     69.24 o 
  -3  -9   4       45.83      101.07     67.23 o 
  -2  -9   4        2.09       42.84     58.35 o 
  -1  -9   4     1163.62     1189.58     79.68 o 
   0  -9   4      352.04      387.36     63.16 o 
   1  -9   4     4375.30     4303.33     99.03 o 
   2  -9   4        2.08        3.90     42.22 o 
   3  -9   4     1447.51     1598.82     76.75 o 
   4  -9   4       65.63       29.66     56.63 o 
   5  -9   4       44.00      -55.34     85.36 o 
   6  -9   4      304.80      185.45     93.61 o 
   7  -9   4     2738.09     2788.18    192.51 o 
   8  -9   4      780.34      714.71    138.94 o 
   9  -9   4      133.14      164.25    136.58 o 
  10  -9   4      211.16      209.58    133.64 o 
  11  -9   4        3.57      158.95    150.71 o 
  12  -9   4      561.70      668.20    184.86 o 
 -12  -8   4        4.66       60.08    165.72 o 
 -11  -8   4      683.77      630.13     96.36 o 
 -10  -8   4      134.11      327.05     90.11 o 
  -9  -8   4     1259.35     1612.67    274.64 o 
  -8  -8   4       58.84       59.52     72.85 o 
  -7  -8   4        7.38      -68.88     68.88 o 
  -6  -8   4        4.71      -20.71     65.37 o 
  -5  -8   4      184.76      222.41     67.22 o 
  -4  -8   4     1941.06     1936.69    110.26 o 
  -3  -8   4     1303.64     1373.13     89.19 o 
  -2  -8   4     3080.36     3390.88    112.81 o 
  -1  -8   4     1364.68     1328.43    150.12 o 
   0  -8   4      139.63      167.75     49.59 o 
   1  -8   4      278.67      331.39     59.24 o 
   2  -8   4     2379.62     2421.06     80.43 o 
   3  -8   4      612.53      648.47     50.56 o 
   4  -8   4     2288.79     2376.17     80.99 o 
   5  -8   4      311.19      280.82     91.25 o 
   6  -8   4     1448.43     1385.85    120.10 o 
   7  -8   4        5.66      -90.66     90.66 o 
   8  -8   4      340.85      428.59    125.40 o 
   9  -8   4     1005.93     1006.12    144.24 o 
  10  -8   4      387.51      508.65    142.47 o 
  11  -8   4      673.41      876.01    153.07 o 
  12  -8   4       17.74     -147.18    147.18 o 
  13  -8   4       14.05     -163.08    163.08 o 
 -13  -7   4      998.96     1078.25    287.00 o 
 -12  -7   4      237.40      384.65    102.33 o 
 -11  -7   4      246.35      336.27     93.93 o 
 -10  -7   4      906.05      979.01     99.01 o 
  -9  -7   4       58.10        6.21     80.45 o 
  -8  -7   4      306.06      295.99     72.76 o 
  -7  -7   4     2298.36     2122.41    126.49 o 
  -6  -7   4      751.27      804.48    158.66 o 
  -5  -7   4       51.59       28.10     90.37 o 
  -4  -7   4     1308.64     1370.31     98.46 o 
  -3  -7   4      985.48      999.89    163.08 o 
  -2  -7   4     1588.01     1640.26     96.48 o 
  -1  -7   4     3347.74     3386.91     96.78 o 
   0  -7   4      727.94      571.48     56.01 o 
   1  -7   4     2250.98     2134.15     66.71 o 
   2  -7   4     4028.34     4134.51     82.67 o 
   3  -7   4      474.18      494.14     49.17 o 
   4  -7   4      371.25      413.74     46.73 o 
   5  -7   4     1189.17     1176.80     57.57 o 
   6  -7   4      254.63      352.05     90.07 o 
   7  -7   4     2394.43     2624.51    162.49 o 
   8  -7   4      440.87      502.77    109.50 o 
   9  -7   4        8.35      -47.10     94.78 o 
  10  -7   4       57.28       41.80    128.34 o 
  11  -7   4       63.12       72.41    117.74 o 
  12  -7   4      225.30      337.34    138.94 o 
  13  -7   4      286.68      224.89    167.20 o 
 -13  -6   4       50.37      179.62    162.78 o 
 -12  -6   4      210.38      201.54    102.09 o 
 -11  -6   4      557.99      600.07    106.78 o 
 -10  -6   4      240.57      199.53    128.34 o 
  -9  -6   4     1180.25     1402.67     95.09 o 
  -8  -6   4        1.27       20.54     65.94 o 
  -7  -6   4     1950.56     1691.34    162.49 o 
  -6  -6   4        2.55      -49.85     58.66 o 
  -5  -6   4     3370.12     3413.36    136.58 o 
  -4  -6   4      766.55      756.60     63.36 o 
  -3  -6   4     2889.75     2711.46    106.85 o 
  -2  -6   4      360.50      431.99     68.29 o 
  -1  -6   4     4656.74     5019.73    143.65 o 
   0  -6   4      368.11      358.74     36.18 o 
   1  -6   4      633.79      747.54     45.35 o 
   2  -6   4     1674.89     1742.18     58.92 o 
   3  -6   4     1911.24     2008.92     64.20 o 
   4  -6   4     2058.15     2135.87     72.92 o 
   5  -6   4       83.86      132.03     36.06 o 
   6  -6   4     1435.46     1443.72     68.77 o 
   7  -6   4        1.72      -52.40     82.42 o 
   8  -6   4      951.09     1211.00    128.93 o 
   9  -6   4       67.77      150.12     91.84 o 
  10  -6   4      817.69      911.93    148.95 o 
  11  -6   4        5.73      -23.55    116.57 o 
  12  -6   4      176.75       37.09    130.70 o 
  13  -6   4      306.37      186.62    151.89 o 
  14  -6   4      331.05      678.79    205.46 o 
 -14  -5   4        0.11       29.04    110.91 o 
 -13  -5   4      118.49      184.61    102.50 o 
 -12  -5   4      241.04      179.64    104.05 o 
 -11  -5   4      532.97      601.74     94.90 o 
 -10  -5   4      533.76      427.49     85.30 o 
  -9  -5   4       49.40      126.37     68.97 o 
  -8  -5   4       39.79      -36.30     66.18 o 
  -7  -5   4      694.51      662.22     74.95 o 
  -6  -5   4     4506.07     4228.19    118.05 o 
  -5  -5   4      609.21      821.66     83.01 o 
  -4  -5   4     9743.77     9198.24    131.96 o 
  -3  -5   4        2.04       50.15     43.01 o 
  -2  -5   4     1453.24     1132.60     70.10 o 
  -1  -5   4      180.67      388.65     47.02 o 
   0  -5   4     4462.09     4230.11    146.91 o 
   1  -5   4     2194.76     2056.55     90.07 o 
   2  -5   4     3427.50     3168.69     65.00 o 
   3  -5   4      919.54     1002.73     76.21 o 
   4  -5   4     1070.79     1134.32     52.47 o 
   5  -5   4     1085.17     1091.74     58.00 o 
   6  -5   4      349.53      300.31     40.60 o 
   7  -5   4     1064.13      968.27     75.90 o 
   8  -5   4      269.78      318.14    104.20 o 
   9  -5   4      972.09     1024.37    123.04 o 
  10  -5   4      188.79      298.48    108.32 o 
  11  -5   4     1008.68     1225.13    152.48 o 
  12  -5   4       71.27       17.66    147.77 o 
  13  -5   4      568.35      649.95    166.61 o 
  14  -5   4        4.73      127.75    157.19 o 
 -14  -4   4      149.43      147.96    107.49 o 
 -13  -4   4        2.88      -19.77     90.27 o 
 -12  -4   4      266.05      346.25     85.49 o 
 -11  -4   4      400.19      457.29    104.50 o 
 -10  -4   4      675.78      608.11     87.46 o 
  -9  -4   4     2571.58     2505.27    115.87 o 
  -8  -4   4       90.10       95.08     72.43 o 
  -7  -4   4     1296.08     1106.94    101.26 o 
  -6  -4   4     1688.50     1625.55    121.86 o 
  -5  -4   4      326.90      543.72     98.61 o 
  -4  -4   4      363.47      430.02     54.71 o 
  -3  -4   4     5550.77     5706.29    104.75 o 
  -2  -4   4      699.02      751.88     40.49 o 
  -1  -4   4     9354.34     9407.85    192.30 o 
   0  -4   4     1766.39     1714.01     65.08 o 
   1  -4   4      416.17      307.85     26.96 o 
   2  -4   4     1153.14     1177.71     42.05 o 
   3  -4   4     1010.21     1369.84     44.89 o 
   4  -4   4    10158.92     9922.35    114.44 o 
   5  -4   4     6441.94     6173.13    117.18 o 
   6  -4   4       35.25       21.06     31.50 o 
   7  -4   4      614.03      807.05     53.85 o 
   8  -4   4       84.97       75.71     50.78 o 
   9  -4   4      131.56      103.31     62.04 o 
  10  -4   4      251.42      298.48    109.50 o 
  11  -4   4      686.14      475.69    125.99 o 
  12  -4   4     1046.10     1271.05    158.37 o 
  13  -4   4      122.03      118.92    154.83 o 
  14  -4   4      527.87      125.40    143.06 o 
 -14  -3   4        6.91      -33.81     90.93 o 
 -13  -3   4      935.67      967.50    135.99 o 
 -12  -3   4      113.11      130.19     91.95 o 
 -11  -3   4      782.31      808.37     93.65 o 
 -10  -3   4       12.26       41.50     85.66 o 
  -9  -3   4      461.76      517.19     99.79 o 
  -8  -3   4      761.98      720.76     76.32 o 
  -7  -3   4     1165.47     1299.93     82.54 o 
  -6  -3   4     3157.89     2883.93    223.71 o 
  -5  -3   4     3498.93     3302.97     93.02 o 
  -4  -3   4     2866.37     3318.07    120.39 o 
  -3  -3   4     2335.64     2116.17     74.58 o 
  -2  -3   4        1.95        1.11     22.90 o 
  -1  -3   4      130.14      211.07     24.86 o 
   0  -3   4    12670.77    13208.58    155.69 o 
   1  -3   4     1753.46     1933.20     54.00 o 
   2  -3   4     1533.22     1470.48     72.47 o 
   3  -3   4     3657.36     3799.08     60.78 o 
   4  -3   4      107.45      153.67     27.08 o 
   5  -3   4     4804.31     5348.91     67.85 o 
   6  -3   4      296.74      341.57     34.91 o 
   7  -3   4     2844.80     2942.44     69.11 o 
   8  -3   4     2664.87     2389.70     73.52 o 
   9  -3   4      247.16      214.36     65.14 o 
  10  -3   4      895.15      858.51     83.65 o 
  11  -3   4      381.59      333.22    124.81 o 
  12  -3   4      157.64     -127.75    127.75 o 
  13  -3   4      755.09      777.11    143.65 o 
  14  -3   4       96.54       93.61    166.61 o 
 -14  -2   4      393.83      384.48    105.55 o 
 -13  -2   4       11.15      -25.37     79.90 o 
 -12  -2   4      575.28      558.90     87.54 o 
 -11  -2   4      589.09      609.23     97.43 o 
 -10  -2   4     2105.12     2054.95    120.20 o 
  -9  -2   4     2610.33     2593.88    115.93 o 
  -8  -2   4     2714.35     3006.19    224.60 o 
  -7  -2   4        6.33      -13.37     53.46 o 
  -6  -2   4     2289.39     2210.84     98.10 o 
  -5  -2   4     3124.35     3211.72     99.49 o 
  -4  -2   4     5088.75     4926.94     76.89 o 
  -3  -2   4     3008.20     2795.96     99.13 o 
  -2  -2   4      513.95      459.56     28.61 o 
  -1  -2   4     1120.86     1130.69     45.65 o 
   0  -2   4     1410.47     1459.70     38.37 o 
   1  -2   4     1089.58     1091.75     51.47 o 
   2  -2   4      374.78      359.07     33.08 o 
   3  -2   4      920.72      828.99     32.99 o 
   4  -2   4        4.59      -24.27     24.27 o 
   5  -2   4     6073.80     6018.82     72.52 o 
   6  -2   4      464.12      618.11     39.26 o 
   7  -2   4     1821.86     1572.45     59.81 o 
   8  -2   4      214.24      203.36     42.21 o 
   9  -2   4     4216.25     4099.03    100.33 o 
  10  -2   4     2033.49     2113.73    110.38 o 
  11  -2   4      323.45      265.49     77.28 o 
  12  -2   4       13.13       34.15    109.50 o 
  13  -2   4      722.86      635.82    147.77 o 
  14  -2   4        0.48      118.92    145.41 o 
 -15  -1   4       86.50      184.83    122.72 o 
 -14  -1   4      189.57      456.21    114.20 o 
 -13  -1   4      104.76       92.79    180.74 o 
 -12  -1   4       65.82       76.14     83.82 o 
 -11  -1   4     1650.46     1569.87    101.97 o 
 -10  -1   4        9.34       49.37     59.32 o 
  -9  -1   4     3727.96     3839.07    126.73 o 
  -8  -1   4     1430.29     1620.31    105.58 o 
  -7  -1   4     3058.88     2963.05     82.89 o 
  -6  -1   4      132.63      150.74     35.32 o 
  -5  -1   4     3205.50     3099.26     54.04 o 
  -4  -1   4      779.04      792.93     36.56 o 
  -3  -1   4     3219.08     3256.68     53.54 o 
  -2  -1   4     1679.05     1693.85     43.85 o 
  -1  -1   4     9558.55     9651.25     76.67 o 
   0  -1   4     7610.72     7968.27    105.64 o 
   1  -1   4       61.60      149.32     29.03 o 
   2  -1   4     2275.09     2056.55     55.12 o 
   3  -1   4     3452.66     3520.15     72.94 o 
   4  -1   4     1951.33     1934.01     88.65 o 
   5  -1   4     1261.15     1360.91     48.83 o 
   6  -1   4      571.96      678.73     48.95 o 
   7  -1   4      180.64      169.10     38.18 o 
   8  -1   4     3365.12     3575.31     76.92 o 
   9  -1   4        1.27      -41.48     41.98 o 
  10  -1   4     1790.86     1715.40     81.87 o 
  11  -1   4      151.54      160.77     63.19 o 
  12  -1   4     1487.15     1383.18    103.03 o 
  13  -1   4        0.12     -123.63    123.63 o 
  14  -1   4        3.31      -63.58    151.30 o 
 -15   0   4      518.53      677.28    183.39 o 
 -14   0   4      371.34      362.04     94.88 o 
 -13   0   4      659.54      752.29    102.67 o 
 -12   0   4      417.14      492.68     94.21 o 
 -11   0   4     1713.05     1692.26    164.25 o 
 -10   0   4     1104.82     1087.64     90.87 o 
  -9   0   4      127.78       82.92     68.40 o 
  -8   0   4     2911.41     2912.64     66.36 o 
  -7   0   4     1414.96     1326.21     49.20 o 
  -6   0   4     9730.72     9008.56    187.11 o 
  -5   0   4     3487.70     3247.87     61.29 o 
  -4   0   4       61.76       37.11     23.79 o 
  -3   0   4      122.89      250.66     50.39 o 
  -2   0   4      106.64       42.09     23.01 o 
  -1   0   4     2687.97     2749.67     62.97 o 
   0   0   4    18128.40    17251.43    205.98 o 
   1   0   4    13674.59    14482.92     86.38 o 
   2   0   4     1438.32     1208.14     52.32 o 
   3   0   4     2532.67     2617.04     50.53 o 
   4   0   4     1311.43     1223.38     46.87 o 
   5   0   4     3337.04     3032.89     58.18 o 
   6   0   4     1107.41     1034.97     47.00 o 
   7   0   4     2296.62     2067.41     64.70 o 
   8   0   4      748.00      785.98     50.51 o 
   9   0   4     1481.71     1483.12     71.61 o 
  10   0   4      122.14      119.84     52.38 o 
  11   0   4      523.85      591.88     64.39 o 
  12   0   4      158.12      186.78     81.33 o 
  13   0   4      577.57      554.09     88.97 o 
  14   0   4       38.30       75.94    140.70 o 
 -15   1   4       32.90      143.18     97.79 o 
 -14   1   4       51.92       50.02    103.03 o 
 -13   1   4        3.87       17.68     90.36 o 
 -12   1   4     1699.61     1667.36    126.57 o 
 -11   1   4      976.12      954.51    122.75 o 
 -10   1   4      551.88      635.41    136.29 o 
  -9   1   4      749.99      811.98     75.93 o 
  -8   1   4     1618.09     1596.68     71.64 o 
  -7   1   4     3176.27     3206.47     62.02 o 
  -6   1   4      365.63      411.42     34.57 o 
  -5   1   4      428.68      360.87     34.15 o 
  -4   1   4     1824.56     1915.61     51.91 o 
  -3   1   4     4049.11     4095.80     56.93 o 
  -2   1   4     1060.66      888.80     41.79 o 
  -1   1   4     5904.66     6714.56     91.86 o 
   0   1   4       70.36      112.33     23.45 o 
   1   1   4     6760.49     6904.86    138.83 o 
   2   1   4     4993.24     4686.61     76.78 o 
   3   1   4    14480.57    15056.31     92.88 o 
   4   1   4       89.35      122.15     27.29 o 
   5   1   4     2235.82     2090.36     60.98 o 
   6   1   4        0.72      -26.03     29.67 o 
   7   1   4     1550.81     1447.38     62.58 o 
   8   1   4     4449.71     4464.83    109.27 o 
   9   1   4        3.72      -24.20     38.79 o 
  10   1   4      351.01      405.22     51.55 o 
  11   1   4      707.21      787.03     70.87 o 
  12   1   4       10.22      -63.10    121.28 o 
  13   1   4       31.33      149.75    102.73 o 
  14   1   4      558.13      626.99    171.32 o 
 -15   2   4      610.02      626.09    129.84 o 
 -14   2   4        4.08       16.78     91.58 o 
 -13   2   4      876.74     1126.62    318.20 o 
 -12   2   4      187.98      299.82     84.49 o 
 -11   2   4     1373.88     1347.94     95.09 o 
 -10   2   4     1224.84     1374.57     95.29 o 
  -9   2   4      300.29      377.47     49.85 o 
  -8   2   4      965.76     1088.64     65.24 o 
  -7   2   4      548.55      538.23     39.45 o 
  -6   2   4      124.40      137.65     28.91 o 
  -5   2   4     5488.36     5468.88     88.59 o 
  -4   2   4      441.59      395.72     29.53 o 
  -3   2   4      575.14      650.83     30.83 o 
  -2   2   4      516.60      430.66     40.11 o 
  -1   2   4     4789.55     5201.04     55.91 o 
   0   2   4        1.78      -14.26     22.03 o 
   1   2   4     1146.87     1209.14     39.71 o 
   2   2   4    11905.05    12048.05     89.31 o 
   3   2   4      609.93      676.96     48.44 o 
   4   2   4     3293.77     3157.26     58.69 o 
   5   2   4     1767.43     1736.82     56.74 o 
   6   2   4     6540.47     6429.31     84.65 o 
   7   2   4      854.72     1004.12     60.67 o 
   8   2   4       34.30        5.73     38.79 o 
   9   2   4       14.61       17.56     44.44 o 
  10   2   4      420.78      487.65     72.91 o 
  11   2   4      735.40      797.62     71.32 o 
  12   2   4       49.60       10.99     76.93 o 
  13   2   4      456.97      503.27    166.90 o 
  14   2   4      193.12      245.50    125.99 o 
 -15   3   4      150.85     -109.72    135.99 o 
 -14   3   4      790.13      941.08    118.19 o 
 -13   3   4      412.11      525.89    108.03 o 
 -12   3   4     1052.08      949.04    102.75 o 
 -11   3   4      325.89      310.63     83.82 o 
 -10   3   4       57.57       67.74     53.44 o 
  -9   3   4       17.49       -8.47     47.36 o 
  -8   3   4     2745.99     2501.77     79.95 o 
  -7   3   4      957.17      947.47     59.20 o 
  -6   3   4     1004.61     1013.95     52.94 o 
  -5   3   4       42.80       98.26     28.30 o 
  -4   3   4     6760.09     6965.56     68.43 o 
  -3   3   4     4158.36     3892.87     94.14 o 
  -2   3   4       22.02       75.12     23.68 o 
  -1   3   4     5242.64     5146.35     69.34 o 
   0   3   4      276.91      277.87     32.63 o 
   1   3   4     1628.05     1779.34     60.07 o 
   2   3   4     1035.23      923.37     48.20 o 
   3   3   4     4826.43     4619.01     62.07 o 
   4   3   4      536.12      696.25     35.06 o 
   5   3   4     2725.11     2537.25     61.66 o 
   6   3   4        0.75        4.16     34.39 o 
   7   3   4      571.24      642.10     45.67 o 
   8   3   4        1.73       20.22     41.06 o 
   9   3   4     1623.00     1618.10     69.68 o 
  10   3   4      497.12      503.36     63.16 o 
  11   3   4      323.59      447.30     64.28 o 
  12   3   4      153.53      224.89    133.64 o 
  13   3   4       75.87       10.60    123.04 o 
  14   3   4      394.89      631.11    160.13 o 
 -15   4   4      191.49      146.50    117.14 o 
 -14   4   4       12.21       32.79    100.00 o 
 -13   4   4     1212.10     1310.67    125.05 o 
 -12   4   4     1022.24     1035.40    127.75 o 
 -11   4   4      575.24      614.53     71.10 o 
 -10   4   4      345.64      310.61     59.06 o 
  -9   4   4       58.19       14.19     49.79 o 
  -8   4   4        0.41      -42.10     42.10 o 
  -7   4   4      854.84      865.15     56.29 o 
  -6   4   4     1455.24     1494.21     68.20 o 
  -5   4   4     5452.56     5240.20     69.93 o 
  -4   4   4       88.14       47.64     26.76 o 
  -3   4   4       63.31       52.06     25.48 o 
  -2   4   4     1528.76     1581.11     46.57 o 
  -1   4   4     4159.33     4523.42    109.87 o 
   0   4   4     4555.37     4320.85     91.93 o 
   1   4   4     3266.36     3179.16     69.72 o 
   2   4   4     7712.60     7584.87     99.82 o 
   3   4   4      308.25      394.17     29.87 o 
   4   4   4     1766.30     1828.73     57.77 o 
   5   4   4       22.92       29.80     34.52 o 
   6   4   4      906.94      965.69     48.60 o 
   7   4   4        8.16        6.86     40.72 o 
   8   4   4      463.55      434.00     47.69 o 
   9   4   4      217.39      241.42     57.71 o 
  10   4   4     1121.18      911.95     90.29 o 
  11   4   4      268.99      241.17     80.91 o 
  12   4   4       86.91       74.77     93.02 o 
  13   4   4       43.16      138.35    150.12 o 
  14   4   4      601.15      375.01    154.83 o 
 -14   5   4       49.64       95.04    133.93 o 
 -13   5   4      331.35      313.70     96.29 o 
 -12   5   4      403.63      424.54     88.13 o 
 -11   5   4      217.67      205.17     60.88 o 
 -10   5   4     2816.10     2641.55    115.03 o 
  -9   5   4      473.02      481.70     59.92 o 
  -8   5   4       84.09      116.11     45.82 o 
  -7   5   4      490.49      395.09     50.08 o 
  -6   5   4      916.45      867.23     54.05 o 
  -5   5   4      478.64      530.80     35.65 o 
  -4   5   4     6418.23     5988.96    136.21 o 
  -3   5   4     2582.26     2587.40     55.25 o 
  -2   5   4    11059.09    11111.78     89.81 o 
  -1   5   4       14.07       25.71     22.63 o 
   0   5   4      182.13      136.61     37.55 o 
   1   5   4      466.08      508.27     43.44 o 
   2   5   4      702.03      746.83     49.46 o 
   3   5   4     7405.75     7320.51     86.42 o 
   4   5   4      973.13     1046.25     56.51 o 
   5   5   4     2344.76     2112.18    118.75 o 
   6   5   4       97.66       89.10     49.09 o 
   7   5   4       47.31       76.18     50.62 o 
   8   5   4      167.04      108.01     50.33 o 
   9   5   4     1271.24     1421.34     98.07 o 
  10   5   4        7.02       94.77     75.12 o 
  11   5   4      997.90      736.49    122.45 o 
  12   5   4       18.23       -4.71    129.52 o 
  13   5   4      254.11      353.82    123.63 o 
 -14   6   4      462.09      620.22    121.48 o 
 -13   6   4      311.45      282.83    101.90 o 
 -12   6   4      634.04      650.93    144.27 o 
 -11   6   4       33.87       11.72     59.10 o 
 -10   6   4     1725.29     1703.77    108.93 o 
  -9   6   4       91.51       65.16     48.15 o 
  -8   6   4       80.20       24.82     50.40 o 
  -7   6   4     2189.11     2115.38    106.54 o 
  -6   6   4     1333.70     1663.39     74.26 o 
  -5   6   4     2030.73     1909.21     70.45 o 
  -4   6   4      422.08      478.25     40.45 o 
  -3   6   4     3021.41     3436.67    108.94 o 
  -2   6   4     1916.81     1890.54     51.95 o 
  -1   6   4     1910.96     1782.80     63.48 o 
   0   6   4        0.74       -3.55     34.58 o 
   1   6   4     3381.96     3359.08     84.05 o 
   2   6   4      126.13       77.94     39.99 o 
   3   6   4      423.70      433.84     48.54 o 
   4   6   4      173.80      228.32     49.78 o 
   5   6   4     1498.88     1707.36    135.28 o 
   6   6   4     1451.06     1411.70     75.58 o 
   7   6   4     3023.93     3085.08     98.89 o 
   8   6   4       87.48      103.08     72.28 o 
   9   6   4      128.55      128.16     77.46 o 
  10   6   4      366.31      285.53    118.92 o 
  11   6   4       38.05       85.36    133.05 o 
  12   6   4      998.83     1382.31    185.45 o 
  13   6   4        1.41      -13.54    136.58 o 
 -14   7   4      127.91      173.95    188.39 o 
 -13   7   4        0.78        9.04     75.78 o 
 -12   7   4       75.14       79.53     67.97 o 
 -11   7   4      878.50      965.28     75.12 o 
 -10   7   4       81.58       43.86     54.23 o 
  -9   7   4     1344.74     1244.27     95.54 o 
  -8   7   4      190.52      152.31     55.10 o 
  -7   7   4        0.98        8.61     45.77 o 
  -6   7   4     2493.04     2543.83     85.48 o 
  -5   7   4      158.48       91.94     45.89 o 
  -4   7   4      630.88      602.15     38.23 o 
  -3   7   4     2040.99     2081.27     62.12 o 
  -2   7   4      180.62      179.76     32.43 o 
  -1   7   4       93.49      105.42     42.29 o 
   0   7   4      200.90      171.37     45.06 o 
   1   7   4      345.03      459.17     50.63 o 
   2   7   4     3235.25     3022.38     84.87 o 
   3   7   4       41.38       42.29     46.50 o 
   4   7   4      289.72      278.96     51.93 o 
   5   7   4      211.26      290.28     57.68 o 
   6   7   4     1519.09     1625.91     88.19 o 
   7   7   4      536.50      408.02    120.39 o 
   8   7   4     1223.82     1304.10    101.74 o 
   9   7   4     1277.72      976.10    138.35 o 
  10   7   4      171.38      105.97    147.77 o 
  11   7   4      171.70      161.90    135.41 o 
  12   7   4      574.21      714.71    147.18 o 
 -13   8   4      126.14      126.19    110.82 o 
 -12   8   4      352.93      365.54     76.03 o 
 -11   8   4      145.17      191.45     67.32 o 
 -10   8   4      531.64      620.21     76.19 o 
  -9   8   4       46.27      -11.79     57.31 o 
  -8   8   4      296.55      247.36     58.71 o 
  -7   8   4      122.01      132.24     58.64 o 
  -6   8   4      238.74      191.87     51.76 o 
  -5   8   4      874.92      841.27     56.70 o 
  -4   8   4      587.13      660.42     53.01 o 
  -3   8   4      591.53      639.80     52.78 o 
  -2   8   4      444.18      571.41     52.46 o 
  -1   8   4      242.25      298.58     51.17 o 
   0   8   4       25.19       74.01     48.21 o 
   1   8   4     1220.21     1316.46     72.36 o 
   2   8   4      321.32      303.77     54.37 o 
   3   8   4     3021.21     3017.60     95.54 o 
   4   8   4      316.36      394.41     59.65 o 
   5   8   4      371.82      403.46     59.30 o 
   6   8   4        0.06      -63.47     63.47 o 
   7   8   4      253.34      426.07     77.80 o 
   8   8   4       25.38      -93.61     93.61 o 
   9   8   4     1061.90     1118.57    162.49 o 
  10   8   4      348.34      443.31    164.84 o 
  11   8   4      173.64       92.43    134.82 o 
  12   8   4      144.47      -37.68    161.31 o 
 -13   9   4       13.73      -53.64     86.87 o 
 -12   9   4      321.40      289.66     79.96 o 
 -11   9   4      203.28      328.62     85.92 o 
 -10   9   4       48.28        6.63     71.15 o 
  -9   9   4     2217.29     2245.42    127.25 o 
  -8   9   4       54.71       74.16     59.01 o 
  -7   9   4      650.48      753.86     86.66 o 
  -6   9   4       17.93      -24.17     45.22 o 
  -5   9   4       27.39        7.03     64.98 o 
  -4   9   4       46.30       -9.84     66.82 o 
  -3   9   4      908.52      884.62     76.10 o 
  -2   9   4      846.00      839.27     60.36 o 
  -1   9   4     2126.25     2177.92     85.95 o 
   0   9   4     1748.73     1584.86     82.20 o 
   1   9   4      623.57      737.92     94.00 o 
   2   9   4       11.68       10.55     53.97 o 
   3   9   4      170.77      229.63     59.61 o 
   4   9   4     1196.87     1184.56     72.88 o 
   5   9   4      290.99      271.51     65.05 o 
   6   9   4     1950.54     1918.64    173.08 o 
   7   9   4        6.28       35.91    119.51 o 
   8   9   4      724.00      489.23    129.52 o 
   9   9   4      258.81      247.26    158.95 o 
  10   9   4      115.34      103.03    140.70 o 
  11   9   4       28.82     -103.61    145.41 o 
 -12  10   4      256.80      321.84     85.52 o 
 -11  10   4      783.09      749.19     87.04 o 
 -10  10   4      213.97      120.26     74.89 o 
  -9  10   4       20.57       55.92     64.10 o 
  -8  10   4      565.28      633.82    131.58 o 
  -7  10   4       89.56       78.53     70.41 o 
  -6  10   4      838.87      838.21     88.87 o 
  -5  10   4       53.38      -63.89     63.89 o 
  -4  10   4      210.62      261.92     67.05 o 
  -3  10   4      158.69      150.18     65.77 o 
  -2  10   4      498.75      471.37    159.25 o 
  -1  10   4     1083.36     1234.21     92.36 o 
   0  10   4     2970.36     3023.34    125.28 o 
   1  10   4      741.11      754.19     85.84 o 
   2  10   4      885.29      955.85    116.86 o 
   3  10   4      353.75      389.77     73.88 o 
   4  10   4     1109.43     1280.77     96.34 o 
   5  10   4        2.22       -2.35     88.31 o 
   6  10   4       26.45      -31.20     94.78 o 
   7  10   4     1251.73     1366.42    171.32 o 
   8  10   4        0.15      -14.72    124.81 o 
   9  10   4      274.53      199.58    176.03 o 
  10  10   4      150.65      194.87    133.64 o 
 -11  11   4      449.40      605.23    165.14 o 
 -10  11   4      192.36      263.99     86.38 o 
  -9  11   4      343.73      280.45     86.54 o 
  -8  11   4      306.05      347.67     90.45 o 
  -7  11   4       54.79      -65.27     71.71 o 
  -6  11   4      339.39      317.97    124.22 o 
  -5  11   4     1044.25     1140.62    103.61 o 
  -4  11   4        0.26      -23.26     76.56 o 
  -3  11   4     1303.33     1365.02    102.73 o 
  -2  11   4      466.98      564.20     81.81 o 
  -1  11   4      777.42      879.51     86.64 o 
   0  11   4      849.17      793.21     85.11 o 
   1  11   4     1337.49     1596.32    104.78 o 
   2  11   4      828.35      799.48     92.09 o 
   3  11   4        4.70       72.56     67.64 o 
   4  11   4      345.24      316.14    105.38 o 
   5  11   4     1164.72     1133.87    134.23 o 
   6  11   4      336.90      399.74    118.92 o 
   7  11   4      366.32      190.16    137.76 o 
   8  11   4        7.27      -75.36    137.76 o 
   9  11   4       17.22      -75.94    168.96 o 
 -10  12   4        0.78      -80.11    102.73 o 
  -9  12   4      363.30      458.86    104.20 o 
  -8  12   4      362.74      221.52     94.49 o 
  -7  12   4       86.93      111.92     87.04 o 
  -6  12   4       84.22       48.39     69.52 o 
  -5  12   4      462.08      349.50     96.99 o 
  -4  12   4      345.54      395.62     81.19 o 
  -3  12   4       66.58      -17.65     71.66 o 
  -2  12   4     1601.42     1634.32    108.90 o 
  -1  12   4      428.97      530.29     85.27 o 
   0  12   4      237.25      173.34     81.04 o 
   1  12   4       77.58       40.75     78.52 o 
   2  12   4      540.42      534.83     91.44 o 
   3  12   4       56.40      -80.07     95.96 o 
   4  12   4      755.19      840.69    138.94 o 
   5  12   4       10.00       15.31    101.26 o 
   6  12   4      710.37      768.87    138.35 o 
   7  12   4        9.22       41.80    139.53 o 
   8  12   4      397.70      484.52    169.55 o 
  -9  13   4       15.64      -65.06    104.93 o 
  -8  13   4       26.46       74.61     91.44 o 
  -7  13   4      165.17      184.94     83.89 o 
  -6  13   4      126.10      165.19     99.78 o 
  -5  13   4       14.91      -34.75     81.10 o 
  -4  13   4      975.91      766.23    106.85 o 
  -3  13   4       84.95       44.28     86.75 o 
  -2  13   4      168.77      171.70     94.64 o 
  -1  13   4      340.28      369.17     85.14 o 
   0  13   4      522.83      533.50    170.14 o 
   1  13   4      290.73      295.44     88.14 o 
   2  13   4        0.49      -15.31    123.63 o 
   3  13   4       46.07      115.98    137.76 o 
   4  13   4       14.71      106.56    107.74 o 
   5  13   4      654.79      508.65    148.36 o 
   6  13   4       23.04      -33.56    115.98 o 
   7  13   4      761.85      803.60    179.56 o 
  -8  14   4        2.16      -97.88    104.56 o 
  -7  14   4       30.74     -104.89    104.89 o 
  -6  14   4       45.90       45.43    101.12 o 
  -5  14   4     1093.91      949.62    106.90 o 
  -4  14   4      263.33      305.23    104.78 o 
  -3  14   4      558.80      411.21     99.28 o 
  -2  14   4        4.29      -89.49     89.49 o 
  -1  14   4      326.38      378.13    109.37 o 
   0  14   4      167.69        6.97     95.74 o 
   1  14   4       56.36      -37.68    123.63 o 
   2  14   4      290.50      482.16    107.74 o 
   3  14   4      370.55      450.96    160.13 o 
   4  14   4      335.31      271.99    113.62 o 
   5  14   4       32.49      117.74    146.59 o 
   6  14   4       97.63      154.24    154.24 o 
  -6  15   4      588.29      609.55    150.12 o 
  -5  15   4       15.42       46.84    113.08 o 
  -4  15   4      168.73      -67.30     96.25 o 
  -3  15   4      104.30       70.24    109.46 o 
  -2  15   4      513.71      453.31    102.19 o 
  -1  15   4      156.35      185.14    101.78 o 
   0  15   4      555.02      742.29    137.47 o 
   1  15   4       86.29      129.52    160.72 o 
   2  15   4      352.48      379.14    135.41 o 
   3  15   4      266.57      188.98    137.76 o 
  -1 -15   5        9.62      114.21    147.77 o 
   0 -15   5      443.36      349.11    146.59 o 
   4 -15   5      624.30      376.78    146.59 o 
   5 -15   5       35.75     -123.63    154.24 o 
  -1 -14   5      738.45      580.48    142.47 o 
   0 -14   5      395.82      594.70     93.98 o 
   1 -14   5       83.61      -37.79     76.06 o 
   2 -14   5      509.95      533.97    129.52 o 
   3 -14   5      321.98      239.02    123.63 o 
   4 -14   5        2.08      -54.75    133.64 o 
   5 -14   5      600.39      818.91    177.79 o 
   6 -14   5       15.90     -137.17    137.17 o 
   7 -14   5      135.97       75.36    154.83 o 
  -7 -13   5      265.04       68.88    156.01 o 
  -6 -13   5      190.50      -47.10    134.82 o 
  -5 -13   5      438.55      373.25    147.77 o 
  -3 -13   5      356.62      449.78    120.69 o 
  -2 -13   5       19.38      -33.56    120.69 o 
  -1 -13   5     1032.46      948.43    145.41 o 
   0 -13   5        7.04       -9.42     85.95 o 
   1 -13   5      523.46      572.39     85.70 o 
   2 -13   5      132.44       31.79    127.75 o 
   3 -13   5      720.31      783.59    161.90 o 
   4 -13   5      111.40       45.92    140.70 o 
   5 -13   5       89.32       39.44    134.23 o 
   6 -13   5      329.28      274.93    130.70 o 
   7 -13   5       29.38      -52.40    158.95 o 
   8 -13   5      560.68      626.40    174.26 o 
  -8 -12   5      243.26      217.24    147.77 o 
  -7 -12   5      257.17       85.36    134.23 o 
  -6 -12   5      111.35      211.15     98.79 o 
  -5 -12   5       17.97       15.03    138.05 o 
  -4 -12   5       76.73      146.92     86.08 o 
  -3 -12   5      224.12      122.33     74.93 o 
  -2 -12   5     1936.69     2286.59    159.54 o 
  -1 -12   5      259.63      262.57    105.97 o 
   0 -12   5     1834.92     2024.51    117.44 o 
   1 -12   5        9.18       66.46     63.66 o 
   2 -12   5      178.97      361.28     78.03 o 
   3 -12   5      184.91      220.18    109.50 o 
   4 -12   5       52.62      140.70    112.45 o 
   5 -12   5      332.87      373.25    115.39 o 
   6 -12   5      472.53      370.30    134.82 o 
   7 -12   5      365.36      423.88    157.78 o 
   8 -12   5      390.04      220.77    140.12 o 
   9 -12   5      134.90       31.79    140.70 o 
  10 -12   5       39.39     -140.12    140.12 o 
  -9 -11   5       30.64       43.54     94.47 o 
  -8 -11   5       85.90      157.41    191.33 o 
  -7 -11   5      328.90      423.63     95.67 o 
  -6 -11   5      147.95       90.69     92.81 o 
  -5 -11   5      225.02      261.97     83.84 o 
  -4 -11   5      543.87      551.85    136.29 o 
  -3 -11   5     2161.46     2030.94    117.06 o 
  -2 -11   5      428.05      433.91     77.12 o 
  -1 -11   5     1339.89     1272.22    128.93 o 
   0 -11   5      291.27      177.47     73.88 o 
   1 -11   5     1253.70     1269.19     90.16 o 
   2 -11   5       76.21      -29.67     67.64 o 
   3 -11   5      616.74      506.93     72.67 o 
   4 -11   5        0.57       61.23     97.73 o 
   5 -11   5       14.12      -44.15    105.97 o 
   6 -11   5       72.54      107.15    125.99 o 
   7 -11   5      318.68      254.33    144.24 o 
   8 -11   5      937.52     1090.90    156.01 o 
   9 -11   5       58.70      190.16    138.94 o 
  10 -11   5       94.40       30.02    135.99 o 
  11 -11   5       76.93     -127.16    188.98 o 
 -10 -10   5        0.02      -78.60     95.61 o 
  -9 -10   5      293.43      248.15     90.16 o 
  -8 -10   5      163.47      159.71     92.87 o 
  -7 -10   5      746.91      849.39    125.10 o 
  -6 -10   5        3.31      -93.05    138.94 o 
  -5 -10   5     1406.73     1338.90    100.94 o 
  -4 -10   5     1780.97     1761.74    113.54 o 
  -3 -10   5      257.53      319.95     65.10 o 
  -2 -10   5      155.41      128.11     61.68 o 
  -1 -10   5       62.73       94.36     58.24 o 
   0 -10   5     1546.26     1554.78    101.29 o 
   1 -10   5        5.22      -45.38     57.64 o 
   2 -10   5      965.59     1035.84     83.60 o 
   3 -10   5      132.04      202.26     66.61 o 
   4 -10   5     2600.29     2689.86    201.34 o 
   5 -10   5       65.95       18.84    108.32 o 
   6 -10   5      414.70      375.60    127.16 o 
   7 -10   5        3.83      117.74    119.51 o 
   8 -10   5       81.33      183.68    122.45 o 
   9 -10   5      398.18      191.33    128.93 o 
  10 -10   5      230.70      513.36    143.65 o 
  11 -10   5      235.86       85.36    182.50 o 
 -11  -9   5       33.24       25.93     87.60 o 
 -10  -9   5      341.17      463.96    134.23 o 
  -9  -9   5       18.48      -85.25     86.99 o 
  -8  -9   5     1764.22     1942.94    119.37 o 
  -7  -9   5        8.41      102.95     78.94 o 
  -6  -9   5     1820.20     1635.65    105.56 o 
  -5  -9   5      141.94       84.25     88.31 o 
  -4  -9   5      249.65      316.50     75.07 o 
  -3  -9   5      675.18      494.32     86.84 o 
  -2  -9   5      980.44     1104.08     83.18 o 
  -1  -9   5      790.99      682.76     83.60 o 
   0  -9   5       19.97      -21.93     42.48 o 
   1  -9   5      277.10      232.34     52.70 o 
   2  -9   5     1323.68     1555.99    103.45 o 
   3  -9   5     2829.15     2922.62    112.43 o 
   4  -9   5       83.56       -6.74     82.42 o 
   5  -9   5      792.20      857.18    132.46 o 
   6  -9   5      708.28      540.44    125.40 o 
   7  -9   5       29.01      -27.08    108.91 o 
   8  -9   5      159.39      169.55    114.80 o 
   9  -9   5     1358.59     1612.50    165.43 o 
  10  -9   5      384.08      181.33    114.80 o 
  11  -9   5      280.38      406.22    176.62 o 
  12  -9   5      153.83      198.99    146.59 o 
 -12  -8   5      745.97      885.40    123.64 o 
 -11  -8   5      169.78      162.75    136.88 o 
 -10  -8   5      161.27       69.92     85.06 o 
  -9  -8   5      489.86      433.95     90.23 o 
  -8  -8   5       65.33       17.82     75.93 o 
  -7  -8   5     2518.42     2515.84    128.78 o 
  -6  -8   5      117.51      182.82     68.43 o 
  -5  -8   5     2058.68     2129.31    119.80 o 
  -4  -8   5      394.59      468.32     67.85 o 
  -3  -8   5      301.04      436.82    220.18 o 
  -2  -8   5      507.70      563.13     69.09 o 
  -1  -8   5      661.88      843.93     57.66 o 
   0  -8   5     3591.55     3630.01    118.10 o 
   1  -8   5     1075.82     1135.08    139.05 o 
   2  -8   5       13.70       99.14     57.28 o 
   3  -8   5     2544.77     2355.10    183.39 o 
   4  -8   5     1152.95     1264.82     81.85 o 
   5  -8   5      331.53      319.24     67.61 o 
   6  -8   5      251.68      316.73    112.45 o 
   7  -8   5       96.24      131.28    105.97 o 
   8  -8   5     2210.80     2250.67    181.33 o 
   9  -8   5       31.43      -19.43    112.45 o 
  10  -8   5      588.69      452.14    113.62 o 
  11  -8   5      127.52      -22.96    149.53 o 
  12  -8   5      201.43      313.20    151.89 o 
  13  -8   5      177.10      187.21    154.83 o 
 -12  -7   5        0.29       45.35     99.79 o 
 -11  -7   5       21.81      126.70    100.16 o 
 -10  -7   5      229.21      271.48     90.52 o 
  -9  -7   5     1346.91     1222.13     97.01 o 
  -8  -7   5     1793.60     1807.70    225.19 o 
  -7  -7   5       10.80       62.37     90.37 o 
  -6  -7   5      186.34      176.25     76.35 o 
  -5  -7   5       21.14      -57.57     57.63 o 
  -4  -7   5     2779.97     2907.08    121.65 o 
  -3  -7   5      181.21      182.82     57.63 o 
  -2  -7   5     3752.73     3683.54    109.50 o 
  -1  -7   5      332.91      295.12     45.95 o 
   0  -7   5      166.66      115.38     39.27 o 
   1  -7   5       61.10      113.53     38.32 o 
   2  -7   5     3455.40     3226.96    147.83 o 
   3  -7   5     1409.95     1248.21    122.16 o 
   4  -7   5     3117.58     3069.12    103.64 o 
   5  -7   5       24.75       37.58     58.66 o 
   6  -7   5       42.86       28.26     94.20 o 
   7  -7   5      953.11      926.64    130.11 o 
   8  -7   5      127.32       58.28    103.03 o 
   9  -7   5     1253.90     1282.82    146.59 o 
  10  -7   5      177.71       18.25     96.55 o 
  11  -7   5      490.56      490.40    154.24 o 
  12  -7   5       48.92      -68.29    143.65 o 
  13  -7   5      179.32      155.42    168.37 o 
 -13  -6   5       71.67       25.05     99.89 o 
 -12  -6   5      864.76      806.89    151.60 o 
 -11  -6   5        4.88       52.98     81.12 o 
 -10  -6   5      731.08      687.58     94.40 o 
  -9  -6   5       61.03       34.96     72.79 o 
  -8  -6   5       90.24      100.27     69.02 o 
  -7  -6   5     2267.09     2114.00    115.26 o 
  -6  -6   5        4.12       44.65     59.16 o 
  -5  -6   5      519.53      425.73     74.09 o 
  -4  -6   5     1503.90     1410.27    133.64 o 
  -3  -6   5     3727.97     3455.84    162.19 o 
  -2  -6   5       66.19      134.59     42.87 o 
  -1  -6   5     2849.64     3071.17    114.16 o 
   0  -6   5      897.88     1116.06     65.32 o 
   1  -6   5      575.71      920.93     61.29 o 
   2  -6   5      133.39      148.55     36.01 o 
   3  -6   5      675.79      844.12     48.82 o 
   4  -6   5     1272.08     1515.11     88.45 o 
   5  -6   5     1594.62     1498.23    264.92 o 
   6  -6   5      506.93      604.73     66.91 o 
   7  -6   5      668.79      636.99    119.51 o 
   8  -6   5      383.44      512.77    120.69 o 
   9  -6   5        5.82      -50.04    107.74 o 
  10  -6   5       52.35       84.78    113.03 o 
  11  -6   5       74.63      158.37    121.86 o 
  12  -6   5      232.08      160.13    145.41 o 
  13  -6   5       12.25      -52.40    178.38 o 
 -13  -5   5     1110.61     1138.28    317.91 o 
 -12  -5   5      137.48       62.63    102.44 o 
 -11  -5   5      160.46      249.91     94.94 o 
 -10  -5   5        0.82      -67.73    157.78 o 
  -9  -5   5     1742.97     1717.92    117.16 o 
  -8  -5   5     4893.05     4946.86    138.79 o 
  -7  -5   5      766.74      904.39     80.02 o 
  -6  -5   5       21.49      104.52     62.76 o 
  -5  -5   5     1836.50     2068.89    183.97 o 
  -4  -5   5     3047.91     2822.28    107.45 o 
  -3  -5   5      917.19     1120.32     76.57 o 
  -2  -5   5     6549.99     6706.84    127.16 o 
  -1  -5   5     3891.75     4059.15     95.34 o 
   0  -5   5     1066.10     1162.13     66.62 o 
   1  -5   5        1.09       33.28     26.16 o 
   2  -5   5      299.66      343.78     39.99 o 
   3  -5   5      991.35     1030.50     57.19 o 
   4  -5   5     2262.45     2028.63     57.57 o 
   5  -5   5     1184.34      968.92     65.89 o 
   6  -5   5     1852.37     2109.93     99.28 o 
   7  -5   5      204.39      191.92     88.31 o 
   8  -5   5      220.26      401.51    102.44 o 
   9  -5   5      407.74      413.87    101.26 o 
  10  -5   5       40.20       58.87    123.04 o 
  11  -5   5      469.24      327.33    135.41 o 
  12  -5   5      165.67      333.22    134.23 o 
  13  -5   5      273.71      377.37    162.49 o 
  14  -5   5       17.81      209.58    199.58 o 
 -14  -4   5      339.21      510.64    114.19 o 
 -13  -4   5        0.36      -23.89    105.06 o 
 -12  -4   5     1355.48     1349.78    157.19 o 
 -11  -4   5      297.81      308.56     84.98 o 
 -10  -4   5     1600.37     1495.73    162.49 o 
  -9  -4   5      246.36      295.51     77.31 o 
  -8  -4   5      113.60       33.46     65.26 o 
  -7  -4   5     3735.19     3877.87    340.57 o 
  -6  -4   5     2382.14     2504.64    105.74 o 
  -5  -4   5      653.63      722.02     64.00 o 
  -4  -4   5     7123.42     7563.16    155.72 o 
  -3  -4   5        1.37      -10.02     25.90 o 
  -2  -4   5      952.13      840.34     36.79 o 
  -1  -4   5       20.33       -9.50     26.21 o 
   0  -4   5       89.96       16.39     25.68 o 
   1  -4   5     9140.93     7402.66     88.47 o 
   2  -4   5      209.79      182.79     34.83 o 
   3  -4   5     1539.53     1345.50     62.29 o 
   4  -4   5       82.12      190.17     29.71 o 
   5  -4   5     3811.68     3762.28    134.67 o 
   6  -4   5       21.44       27.29     41.96 o 
   7  -4   5      307.34      374.90     66.02 o 
   8  -4   5        0.31       -8.92     63.26 o 
   9  -4   5      803.19      914.87    115.39 o 
  10  -4   5       32.73       56.52    103.03 o 
  11  -4   5      760.93      790.06    143.65 o 
  12  -4   5      317.13      343.81    162.49 o 
  13  -4   5      332.95      313.20    150.12 o 
  14  -4   5      514.53      372.07    173.08 o 
 -14  -3   5      203.02      276.50    106.45 o 
 -13  -3   5       96.32       62.60     80.10 o 
 -12  -3   5        6.72      -13.93     87.13 o 
 -11  -3   5      548.48      559.65     91.33 o 
 -10  -3   5      142.29      184.96     73.09 o 
  -9  -3   5     6728.02     6213.22    149.02 o 
  -8  -3   5      193.75      129.49     67.43 o 
  -7  -3   5      482.84      463.99     73.67 o 
  -6  -3   5      325.60      235.64     62.48 o 
  -5  -3   5     1150.92     1020.28     55.96 o 
  -4  -3   5      496.78      551.72     44.82 o 
  -3  -3   5     8619.36     8073.67    101.72 o 
  -2  -3   5      229.71      245.97     28.76 o 
  -1  -3   5     5702.98     5938.69    121.00 o 
   0  -3   5      101.16      120.19     23.26 o 
   1  -3   5     1363.80     1386.33     59.22 o 
   2  -3   5     1511.58     2017.02     63.14 o 
   3  -3   5        0.19       19.93     31.83 o 
   4  -3   5       12.23       20.50     25.17 o 
   5  -3   5     1776.89     1407.32     53.32 o 
   6  -3   5     4647.62     4425.80     83.93 o 
   7  -3   5      121.95       67.49     35.77 o 
   8  -3   5      426.96      336.69     50.91 o 
   9  -3   5      129.24      186.82     88.60 o 
  10  -3   5     1398.22     1378.19    137.17 o 
  11  -3   5        0.21       57.69    108.32 o 
  12  -3   5     1328.47     1365.83    161.90 o 
  13  -3   5       17.43      -34.15    153.07 o 
  14  -3   5      391.53      269.63    146.59 o 
 -14  -2   5      337.93      380.87    121.57 o 
 -13  -2   5      273.12      229.75    107.74 o 
 -12  -2   5      546.90      473.26     95.12 o 
 -11  -2   5      354.59      326.21     80.95 o 
 -10  -2   5      911.45      993.17     92.83 o 
  -9  -2   5     1115.73     1202.77     95.57 o 
  -8  -2   5       95.96        0.44     64.42 o 
  -7  -2   5      220.31      203.30     47.91 o 
  -6  -2   5     3112.47     2812.96    116.96 o 
  -5  -2   5     1544.26     1669.44     49.98 o 
  -4  -2   5     2356.38     2321.02     58.90 o 
  -3  -2   5      270.02      300.08     29.45 o 
  -2  -2   5     3331.08     3559.75     71.82 o 
  -1  -2   5     3642.08     3810.53     52.30 o 
   0  -2   5     3122.46     2997.32     48.90 o 
   1  -2   5      498.87      436.77     36.93 o 
   2  -2   5      788.35      826.57     41.24 o 
   3  -2   5      730.18      968.67     45.85 o 
   4  -2   5     2918.90     3101.12     56.22 o 
   5  -2   5     4512.19     3969.20     64.41 o 
   6  -2   5       59.49      111.62     34.66 o 
   7  -2   5     1897.80     1678.89     64.35 o 
   8  -2   5      374.54      430.99     44.60 o 
   9  -2   5     1980.10     1972.13    112.48 o 
  10  -2   5      390.53      429.75     72.22 o 
  11  -2   5      471.98      547.51    130.11 o 
  12  -2   5       11.50     -131.28    131.28 o 
  13  -2   5      813.35      767.69    139.53 o 
  14  -2   5        7.69      -62.99    180.74 o 
 -14  -1   5      481.20      588.22    109.46 o 
 -13  -1   5      591.89      475.04    100.87 o 
 -12  -1   5     1237.56     1282.46    103.20 o 
 -11  -1   5      580.35      541.83     89.73 o 
 -10  -1   5       42.00      144.07     75.25 o 
  -9  -1   5      113.04      162.03     48.33 o 
  -8  -1   5     2668.63     2573.61     77.20 o 
  -7  -1   5      228.57      232.16     42.84 o 
  -6  -1   5     2069.20     2223.83     60.24 o 
  -5  -1   5      288.88      206.00     30.07 o 
  -4  -1   5       27.83       32.42     26.92 o 
  -3  -1   5     4653.44     4689.30     87.44 o 
  -2  -1   5      207.45      215.28     26.74 o 
  -1  -1   5      223.52      169.21     25.52 o 
   0  -1   5     3535.81     3664.89     47.69 o 
   1  -1   5      977.89      904.00     44.88 o 
   2  -1   5      276.65      207.58     34.94 o 
   3  -1   5     1970.37     1769.52     54.26 o 
   4  -1   5      154.20      114.42     26.64 o 
   5  -1   5      830.54      865.73     41.85 o 
   6  -1   5     2668.07     2806.36     85.06 o 
   7  -1   5      213.95      223.14     37.49 o 
   8  -1   5     2207.63     2257.07     78.18 o 
   9  -1   5     1939.09     1862.16     75.75 o 
  10  -1   5       73.21       43.16     70.93 o 
  11  -1   5     1297.72     1268.51     96.90 o 
  12  -1   5      697.58      774.17    125.99 o 
  13  -1   5        0.09     -137.17    151.30 o 
  14  -1   5      125.76      247.26    145.41 o 
 -15   0   5      447.21      543.91    211.35 o 
 -14   0   5       60.11       20.94    104.86 o 
 -13   0   5      496.80      509.37    102.70 o 
 -12   0   5        5.31       15.80     81.16 o 
 -11   0   5     2643.82     2805.67    136.54 o 
 -10   0   5      328.59      283.53     75.77 o 
  -9   0   5     1775.28     1809.84    113.61 o 
  -8   0   5      416.06      447.93     54.89 o 
  -7   0   5     2019.80     2233.25     66.19 o 
  -6   0   5     2170.71     2286.16     58.47 o 
  -5   0   5      498.67      635.38     37.12 o 
  -4   0   5     2451.64     2262.09     53.96 o 
  -3   0   5      748.77      578.17     33.94 o 
  -2   0   5     4486.65     4278.89     73.10 o 
  -1   0   5       64.83       81.22     22.81 o 
   0   0   5       18.95      100.73     24.82 o 
   1   0   5     3262.74     3424.66     51.26 o 
   2   0   5     3595.15     3239.03     50.12 o 
   3   0   5       10.51       19.59     23.19 o 
   4   0   5     5811.06     5691.04    108.51 o 
   5   0   5       16.15       30.42     29.18 o 
   6   0   5      379.73      353.63     38.49 o 
   7   0   5       29.13       32.40     35.39 o 
   8   0   5     1559.16     1568.88     75.20 o 
   9   0   5     1715.00     1562.92     71.54 o 
  10   0   5      323.21      338.07     53.01 o 
  11   0   5       38.07      -13.49     68.04 o 
  12   0   5       95.38      211.32     88.59 o 
  13   0   5      298.72       88.90    123.63 o 
  14   0   5        7.03      -35.32    176.62 o 
 -15   1   5        9.72      146.39    118.33 o 
 -14   1   5      735.09      845.33    124.51 o 
 -13   1   5      384.35      486.13     91.03 o 
 -12   1   5      265.71      278.02     85.46 o 
 -11   1   5      112.10      132.86     80.38 o 
 -10   1   5     1071.27     1046.92     94.17 o 
  -9   1   5       49.61       63.66     68.65 o 
  -8   1   5     7116.59     7575.68    129.60 o 
  -7   1   5      128.71      135.13     35.74 o 
  -6   1   5     6862.50     6814.04    116.47 o 
  -5   1   5      100.97      101.86     29.15 o 
  -4   1   5       44.80       94.21     29.83 o 
  -3   1   5     4814.72     5047.99     82.09 o 
  -2   1   5      669.74      778.88     32.62 o 
  -1   1   5      362.08      374.93     28.91 o 
   0   1   5     1209.56     1116.40     46.82 o 
   1   1   5     2787.06     3064.79     91.24 o 
   2   1   5      667.40      684.13     30.90 o 
   3   1   5     3778.66     4037.19     70.60 o 
   4   1   5     2326.34     2451.59     56.32 o 
   5   1   5     5651.11     5195.41    107.93 o 
   6   1   5      394.01      421.44     39.70 o 
   7   1   5     4907.87     4899.24     79.29 o 
   8   1   5       16.46       29.34     39.02 o 
   9   1   5        4.30       30.39     41.59 o 
  10   1   5       24.49      -41.26     41.26 o 
  11   1   5      478.49      508.32     70.52 o 
  12   1   5     1049.43      949.60    130.11 o 
  13   1   5       78.65      -18.25    146.59 o 
  14   1   5       48.67      217.83    138.35 o 
 -15   2   5      420.43      344.38    118.68 o 
 -14   2   5      264.45      179.95    108.28 o 
 -13   2   5      287.85      298.14    103.23 o 
 -12   2   5      421.90      380.44     88.15 o 
 -11   2   5      886.85     1010.36    136.88 o 
 -10   2   5       10.46      124.04     66.60 o 
  -9   2   5      500.08      601.40     58.79 o 
  -8   2   5       92.71        8.45     43.66 o 
  -7   2   5     1137.93     1246.38     63.75 o 
  -6   2   5      291.49      310.74     54.35 o 
  -5   2   5     2574.19     2597.44     59.75 o 
  -4   2   5      518.70      724.37     35.84 o 
  -3   2   5     1116.18     1239.75     48.46 o 
  -2   2   5      631.28      760.32     34.08 o 
  -1   2   5      465.46      400.64     29.96 o 
   0   2   5      957.75     1508.92     48.24 o 
   1   2   5     1892.95     1836.09     46.20 o 
   2   2   5    16640.39    16702.59    162.82 o 
   3   2   5     3275.56     3043.28     56.30 o 
   4   2   5     1229.89     1118.48     46.03 o 
   5   2   5     2834.15     2911.42     75.46 o 
   6   2   5      464.02      523.91     41.22 o 
   7   2   5      463.42      565.01     44.19 o 
   8   2   5      766.32      859.24     50.90 o 
   9   2   5      110.13       68.35     44.24 o 
  10   2   5      719.33      745.55     68.40 o 
  11   2   5       35.62       13.26     63.80 o 
  12   2   5      267.75      162.41     82.50 o 
 -14   3   5       23.31      -23.73     95.94 o 
 -13   3   5      433.33      387.70    134.52 o 
 -12   3   5      451.87      533.01    151.89 o 
 -11   3   5      331.41      419.69     81.39 o 
 -10   3   5     1156.27     1099.65     68.27 o 
  -9   3   5      243.89      304.57     55.07 o 
  -8   3   5     1985.03     2049.62     92.49 o 
  -7   3   5       49.83       49.48     44.42 o 
  -6   3   5        2.09        4.07     31.54 o 
  -5   3   5      498.37      597.44     37.22 o 
  -4   3   5     1109.37     1014.34     44.58 o 
  -3   3   5       78.11       99.06     27.91 o 
  -2   3   5     1850.32     1480.73     47.93 o 
  -1   3   5        8.15       -6.78     24.66 o 
   0   3   5     6778.21     6032.06     96.36 o 
   1   3   5      817.11      662.47     43.33 o 
   2   3   5      963.98      903.37     46.57 o 
   3   3   5     2734.53     2417.29     57.44 o 
   4   3   5     2736.28     2989.73     62.44 o 
   5   3   5     1457.00     1506.09     60.31 o 
   6   3   5     1815.26     1723.71     67.11 o 
   7   3   5      845.77      766.26     47.47 o 
   8   3   5      467.54      492.09     47.25 o 
   9   3   5      180.52      200.37     50.14 o 
  10   3   5      347.01      292.19     62.25 o 
  11   3   5      800.27      809.40     86.71 o 
  12   3   5      109.18       85.36    130.11 o 
  13   3   5      132.33      106.56    126.57 o 
 -14   4   5      573.87      521.43    110.10 o 
 -13   4   5        0.25      107.64     93.79 o 
 -12   4   5      254.26      224.32     87.42 o 
 -11   4   5       67.31       -7.52     71.28 o 
 -10   4   5      658.64      771.57    111.62 o 
  -9   4   5     1162.80     1176.77     98.23 o 
  -8   4   5     1087.54     1136.80     67.40 o 
  -7   4   5       38.74        2.66     45.17 o 
  -6   4   5      127.51      152.48     44.18 o 
  -5   4   5      272.88      407.88     36.80 o 
  -4   4   5     1909.20     2150.93     81.15 o 
  -3   4   5     4089.66     4235.70     64.20 o 
  -2   4   5     1240.56     1173.39     45.88 o 
  -1   4   5     6704.09     6458.54    140.04 o 
   0   4   5     5111.68     5130.35     84.78 o 
   1   4   5     3612.74     3759.36     78.40 o 
   2   4   5      203.74      297.88     41.88 o 
   3   4   5     5699.56     5861.60     94.92 o 
   4   4   5       12.70       47.44     27.41 o 
   5   4   5     3289.65     3014.08     68.71 o 
   6   4   5     1006.52     1037.50     51.00 o 
   7   4   5        0.82      -51.76     51.76 o 
   8   4   5       30.29       62.91     55.95 o 
   9   4   5     1736.46     1816.09     91.59 o 
  10   4   5     1045.51     1180.75    287.59 o 
  11   4   5       19.66       -6.45     80.71 o 
  12   4   5      280.06      250.86     80.47 o 
  13   4   5        3.58      150.71    153.66 o 
 -14   5   5       80.92      187.04    111.31 o 
 -13   5   5      437.78      327.44     97.19 o 
 -12   5   5       19.82      169.73    123.04 o 
 -11   5   5     1169.29     1277.54     88.81 o 
 -10   5   5      202.75      245.72     60.69 o 
  -9   5   5        9.54       13.53     51.87 o 
  -8   5   5       24.42      -14.03     75.51 o 
  -7   5   5      332.52      341.47     55.02 o 
  -6   5   5     1547.63     1726.41     86.38 o 
  -5   5   5      620.52      478.61     39.67 o 
  -4   5   5      216.43      294.41     35.32 o 
  -3   5   5      770.46      889.39     51.24 o 
  -2   5   5     2023.22     2099.90     52.51 o 
  -1   5   5       50.52       83.64     36.72 o 
   0   5   5    15012.48    15984.55    234.15 o 
   1   5   5      228.50      241.26     41.85 o 
   2   5   5      439.46      604.04     51.23 o 
   3   5   5     3484.11     3281.86     85.23 o 
   4   5   5      380.77      372.84     51.17 o 
   5   5   5     2207.43     1967.12     87.91 o 
   6   5   5     1138.99     1155.06     79.79 o 
   7   5   5        0.43        4.63     61.31 o 
   8   5   5     2997.90     2970.44     99.40 o 
   9   5   5      103.18       89.29     84.79 o 
  10   5   5      250.01      145.82     75.60 o 
  11   5   5      389.09      356.73    104.20 o 
  12   5   5       50.91      -11.19    136.58 o 
  13   5   5      213.61      113.62    110.68 o 
 -14   6   5      286.47      134.18    100.74 o 
 -13   6   5       48.97       38.31     90.61 o 
 -12   6   5      279.05      286.26     71.13 o 
 -11   6   5      340.89      301.91     67.01 o 
 -10   6   5     1417.92     1405.52    117.47 o 
  -9   6   5       72.89       77.16     53.22 o 
  -8   6   5       35.56       39.94     52.30 o 
  -7   6   5       97.60       74.33     51.89 o 
  -6   6   5      223.65      307.66     68.88 o 
  -5   6   5     3483.96     3718.02    114.42 o 
  -4   6   5     2138.60     2326.45     64.43 o 
  -3   6   5     2761.08     2810.13     63.36 o 
  -2   6   5     6199.31     6270.55     95.68 o 
  -1   6   5     3516.97     3561.39     85.00 o 
   0   6   5       57.73       95.94     39.98 o 
   1   6   5      769.06      839.48     56.53 o 
   2   6   5       50.49       38.40     44.64 o 
   3   6   5     1435.59     1428.03     77.05 o 
   4   6   5     2168.46     2176.01     89.71 o 
   5   6   5      334.35      416.55     56.83 o 
   6   6   5       90.55       81.63     57.78 o 
   7   6   5       66.93       20.08     55.32 o 
   8   6   5       87.01       42.96     83.23 o 
   9   6   5     1096.06     1079.40    206.35 o 
  10   6   5      575.52      553.30    125.10 o 
  11   6   5      504.92      429.35    104.33 o 
  12   6   5       13.66     -122.45    122.45 o 
  13   6   5      141.13      203.11    153.66 o 
 -13   7   5      262.29      161.37    110.06 o 
 -12   7   5      239.06      279.32     75.19 o 
 -11   7   5      139.65      152.96     62.57 o 
 -10   7   5       50.40       39.70     55.64 o 
  -9   7   5     1668.66     1745.37    178.63 o 
  -8   7   5      519.59      549.20     64.83 o 
  -7   7   5     1178.55     1332.64     72.21 o 
  -6   7   5      464.95      464.36     73.44 o 
  -5   7   5     1253.28     1332.08     71.32 o 
  -4   7   5      252.83      228.43     37.27 o 
  -3   7   5     2233.55     2381.24     64.36 o 
  -2   7   5     1957.68     1928.72     91.98 o 
  -1   7   5      753.69      695.90     52.89 o 
   0   7   5      770.35      782.62     56.75 o 
   1   7   5     1395.26     1319.25     71.04 o 
   2   7   5      261.73      283.30     53.35 o 
   3   7   5     2245.31     2131.47     84.91 o 
   4   7   5     1738.79     1752.06     92.79 o 
   5   7   5      163.85      156.42     51.07 o 
   6   7   5     1369.80     1434.20    187.07 o 
   7   7   5       97.97      105.83     58.01 o 
   8   7   5      337.43      230.50     75.18 o 
   9   7   5        0.97       56.49     81.78 o 
  10   7   5      615.30      577.57    102.88 o 
  11   7   5       22.99     -122.45    131.87 o 
  12   7   5      790.88      784.76    163.66 o 
 -13   8   5      318.45      311.37     90.63 o 
 -12   8   5       63.82       -2.13     75.43 o 
 -11   8   5       20.24      -36.58     69.93 o 
 -10   8   5       92.25       43.14     93.21 o 
  -9   8   5      215.21      218.08     61.43 o 
  -8   8   5     3827.62     3827.96    156.97 o 
  -7   8   5      162.49      184.54     51.40 o 
  -6   8   5      998.65     1074.98    133.35 o 
  -5   8   5       25.28       29.68     69.47 o 
  -4   8   5      334.71      330.19     67.22 o 
  -3   8   5       43.73       57.15     47.89 o 
  -2   8   5     1377.36     1413.73    103.33 o 
  -1   8   5      280.74      262.02     54.82 o 
   0   8   5      765.72      851.69     62.29 o 
   1   8   5       57.29      120.90     49.35 o 
   2   8   5     2798.95     2776.00     91.62 o 
   3   8   5      146.26      140.90     55.03 o 
   4   8   5     2374.66     2398.31     96.55 o 
   5   8   5       75.60       39.40     53.40 o 
   6   8   5        8.38       40.58     53.46 o 
   7   8   5     1986.43     1847.10    146.00 o 
   8   8   5       57.91      117.43     79.88 o 
   9   8   5     1224.37     1184.76    112.95 o 
  10   8   5       18.98       69.47    148.36 o 
  11   8   5      466.04      477.45    156.60 o 
 -12   9   5        0.54      134.96     81.90 o 
 -11   9   5       63.43      -11.11     74.81 o 
 -10   9   5      725.56      667.63    119.20 o 
  -9   9   5       87.02       97.18     62.24 o 
  -8   9   5     1730.37     1800.55    116.06 o 
  -7   9   5     1413.62     1282.81     96.26 o 
  -6   9   5        0.68      -61.27     61.27 o 
  -5   9   5      656.78      672.57     94.78 o 
  -4   9   5      823.11      899.09     88.38 o 
  -3   9   5      527.70      554.91     55.07 o 
  -2   9   5       30.70       68.71     50.63 o 
  -1   9   5      298.91      371.42     58.97 o 
   0   9   5       26.56       14.78     52.59 o 
   1   9   5     2362.66     2302.73     92.02 o 
   2   9   5       30.31      -50.50     53.76 o 
   3   9   5     1796.18     1723.11     92.37 o 
   4   9   5      229.39      178.43     59.73 o 
   5   9   5     1041.79     1102.87    120.95 o 
   6   9   5     1130.46     1260.62    168.08 o 
   7   9   5       71.78        2.93     76.14 o 
   8   9   5      874.05      994.02    122.75 o 
   9   9   5      397.70      744.14    188.39 o 
  10   9   5      885.33      955.49    155.42 o 
  11   9   5       61.53      -22.96    170.14 o 
 -12  10   5        0.13      -41.41    165.72 o 
 -11  10   5      245.10      158.82    101.03 o 
 -10  10   5       66.34      193.19     99.62 o 
  -9  10   5      200.69      226.12    150.42 o 
  -8  10   5      270.03      217.85     75.31 o 
  -7  10   5     1865.92     1633.42    115.81 o 
  -6  10   5        0.15      -16.57     71.73 o 
  -5  10   5       55.90       61.36     72.41 o 
  -4  10   5        7.65      -15.29     62.50 o 
  -3  10   5      303.36      356.92     75.47 o 
  -2  10   5     2992.94     2949.37    141.84 o 
  -1  10   5     2157.96     1880.79     95.57 o 
   0  10   5     1226.78     1130.94     85.75 o 
   1  10   5       56.27       78.04     59.80 o 
   2  10   5      567.43      676.89     69.66 o 
   3  10   5      133.70       73.59     61.27 o 
   4  10   5      862.41      819.93     77.78 o 
   5  10   5        7.87       40.35     85.66 o 
   6  10   5      990.13     1134.06    103.03 o 
   7  10   5      310.76      299.07    155.42 o 
   8  10   5       56.70       98.32    144.82 o 
   9  10   5      344.80      158.95    168.37 o 
  10  10   5      511.27      453.90    161.90 o 
 -11  11   5       55.48      -40.67     98.84 o 
 -10  11   5      552.75      604.11    163.96 o 
  -9  11   5       43.15      112.32     81.15 o 
  -8  11   5      192.71      118.22    109.21 o 
  -7  11   5      175.12      300.47     82.65 o 
  -6  11   5      354.81      363.29     93.51 o 
  -5  11   5        9.44       -6.70     62.48 o 
  -4  11   5      433.54      477.75     90.19 o 
  -3  11   5      118.55      117.39     85.95 o 
  -2  11   5      933.87      969.86    147.18 o 
  -1  11   5      298.85      214.09     76.32 o 
   0  11   5      188.16      172.97     74.05 o 
   1  11   5     2172.16     2121.19     99.35 o 
   2  11   5        9.35      -18.58     59.48 o 
   3  11   5       94.17       86.30     65.44 o 
   4  11   5       39.33      201.34    113.03 o 
   5  11   5      977.78      815.38    118.33 o 
   6  11   5       77.12      -68.88    105.97 o 
   7  11   5      598.63      503.36    171.91 o 
   8  11   5       26.07      -18.25    160.72 o 
   9  11   5      144.32      -13.54    154.83 o 
 -10  12   5        7.17       18.64    101.11 o 
  -9  12   5      170.33      256.06     97.03 o 
  -8  12   5        8.74     -101.41    135.99 o 
  -7  12   5      983.62     1084.55    121.96 o 
  -6  12   5      204.06      162.82     88.31 o 
  -5  12   5      809.51      876.92    186.04 o 
  -4  12   5      140.64        6.06     80.75 o 
  -3  12   5     1272.77     1372.43    203.40 o 
  -2  12   5        0.87      -73.81     73.81 o 
  -1  12   5       28.05        1.25     78.06 o 
   0  12   5      329.58      450.81     87.21 o 
   1  12   5      291.25      281.17     89.55 o 
   2  12   5      783.20      882.95    208.70 o 
   3  12   5      104.80       31.51     75.47 o 
   4  12   5      860.94      823.62    135.99 o 
   5  12   5       59.24       30.02     89.49 o 
   6  12   5      537.93      550.45    131.87 o 
   7  12   5       13.98       26.49    164.84 o 
   8  12   5      153.03      243.14    186.62 o 
  -9  13   5       80.95      152.27    122.27 o 
  -8  13   5      352.44      212.50    112.77 o 
  -7  13   5        7.67      113.73     84.08 o 
  -6  13   5       80.77       77.50     94.51 o 
  -5  13   5        5.00      -31.55     89.26 o 
  -4  13   5     2628.90     2508.18    173.97 o 
  -3  13   5      303.58      234.91     96.22 o 
  -2  13   5      446.62      329.23     96.64 o 
  -1  13   5      159.83       49.48     79.54 o 
   0  13   5       33.11      162.78     89.92 o 
   1  13   5      179.82      188.31    103.61 o 
   2  13   5      114.34      129.84     91.03 o 
   3  13   5      984.45     1202.75    149.53 o 
   4  13   5      551.99      300.25    128.93 o 
   5  13   5       23.26      -75.94    110.68 o 
   6  13   5      422.05      388.55    133.64 o 
   7  13   5      223.23      302.01    181.33 o 
  -7  14   5      390.03      526.92    116.58 o 
  -6  14   5      238.97      375.68    111.76 o 
  -5  14   5      215.98      183.81    104.20 o 
  -4  14   5      286.96      178.43    103.98 o 
  -3  14   5      234.63      180.45     90.38 o 
  -2  14   5        1.77      -57.66    166.31 o 
  -1  14   5     1329.69     1352.14    160.13 o 
   0  14   5      225.70      147.13     91.93 o 
   1  14   5       51.17      117.85     92.84 o 
   2  14   5      193.82      121.86    144.24 o 
   3  14   5      240.69      212.53    159.54 o 
   4  14   5      348.96      303.78    128.93 o 
   5  14   5      244.35      142.47    144.82 o 
  -5  15   5      281.41      231.14    116.58 o 
  -4  15   5      486.24      463.49    114.46 o 
  -3  15   5      268.00      378.98    119.93 o 
  -2  15   5      282.71      206.79     97.48 o 
  -1  15   5        2.92      -63.14    107.70 o 
   0  15   5       58.94       74.00    115.16 o 
   1  15   5       99.23       63.58    155.42 o 
   2  15   5      941.13      880.72    145.41 o 
  -2 -15   6       14.22       40.62    143.06 o 
  -1 -15   6      368.80      305.55    134.23 o 
   0 -15   6      172.93      240.79    124.22 o 
   1 -15   6      490.09      293.18    166.61 o 
   2 -15   6      164.13       42.98    134.23 o 
   3 -15   6       39.87        8.83    130.70 o 
  -3 -14   6       18.81      101.26    149.53 o 
  -2 -14   6      393.65      409.90    101.73 o 
  -1 -14   6      191.17       12.25     83.52 o 
   0 -14   6      259.92      109.55     84.38 o 
   1 -14   6        0.81      -17.58     82.29 o 
   2 -14   6      490.76      581.65    156.60 o 
   3 -14   6        1.47     -123.63    145.41 o 
   4 -14   6       80.81      156.01    166.61 o 
   5 -14   6      224.12      201.93    151.89 o 
   6 -14   6      122.81       55.93    143.06 o 
  -5 -13   6      531.55      662.31    158.37 o 
  -4 -13   6       19.94       60.64    103.03 o 
  -3 -13   6      629.09      684.78     95.95 o 
  -2 -13   6        1.92       61.18     91.95 o 
  -1 -13   6      916.02     1096.68    104.77 o 
   0 -13   6      235.57      146.40     84.01 o 
   1 -13   6      403.80      396.23     90.03 o 
   2 -13   6      111.48      -59.46    121.28 o 
   3 -13   6      285.64      321.44    120.69 o 
   4 -13   6      197.06      214.88    124.81 o 
   5 -13   6      167.84      167.79    123.04 o 
   6 -13   6      232.98       20.61    154.24 o 
   7 -13   6      219.59      377.37    168.37 o 
   8 -13   6      158.79       47.10    144.24 o 
  -8 -12   6       28.94      -97.85    103.76 o 
  -7 -12   6        0.31        2.71    101.00 o 
  -6 -12   6      451.28      461.91    102.73 o 
  -5 -12   6       40.19     -101.26    101.26 o 
  -4 -12   6     1135.10     1293.42    164.25 o 
  -3 -12   6     1840.45     1914.52    161.31 o 
  -2 -12   6       45.69      -49.45     73.73 o 
  -1 -12   6     1161.06     1219.23     98.95 o 
   0 -12   6     1214.29     1165.64    215.47 o 
   1 -12   6        0.08      -93.90     93.90 o 
   2 -12   6      630.22      735.63    126.87 o 
   3 -12   6       37.25       42.39    114.21 o 
   4 -12   6      380.23      479.22    130.70 o 
   5 -12   6        0.14      -40.03    128.34 o 
   6 -12   6      328.35      251.97    153.07 o 
   7 -12   6      217.52      194.87    141.29 o 
   8 -12   6      651.95      412.69    143.65 o 
   9 -12   6        1.46       52.40    168.96 o 
  -9 -11   6       67.38       19.34    104.84 o 
  -8 -11   6      441.66      452.25     99.49 o 
  -7 -11   6        0.01      -19.16    183.68 o 
  -6 -11   6      487.50      479.28    367.07 o 
  -5 -11   6      212.86      162.99     91.36 o 
  -4 -11   6      514.76      535.73    111.86 o 
  -3 -11   6      321.11      362.65    116.57 o 
  -2 -11   6      770.92      791.30     91.95 o 
  -1 -11   6       38.90      -25.86     63.07 o 
   0 -11   6     3475.82     3610.14    130.39 o 
   1 -11   6      870.09      780.30    179.85 o 
   2 -11   6       67.43      -33.51     66.32 o 
   3 -11   6      264.34      276.91     80.74 o 
   4 -11   6       78.26      -82.42    127.16 o 
   5 -11   6      172.58       -3.53    133.64 o 
   6 -11   6      152.62      141.29    132.46 o 
   7 -11   6      950.12      907.22    146.00 o 
   8 -11   6       69.78       45.92    125.40 o 
   9 -11   6      154.20      108.91    160.13 o 
  10 -11   6       45.87      130.11    173.08 o 
 -10 -10   6      273.49      378.90     98.81 o 
  -9 -10   6      643.57      758.01    116.50 o 
  -8 -10   6       15.65      236.61     87.18 o 
  -7 -10   6      393.92      558.89    101.36 o 
  -6 -10   6       73.83        5.48    118.92 o 
  -5 -10   6     2503.22     2525.70    143.08 o 
  -4 -10   6       75.50       45.69     67.05 o 
  -3 -10   6      575.92      608.79     80.13 o 
  -2 -10   6       21.55      -13.25     60.90 o 
  -1 -10   6      780.77      802.36    148.36 o 
   0 -10   6      371.49      428.44     74.77 o 
   1 -10   6      541.84      563.91     74.30 o 
   2 -10   6      526.81      491.32     70.41 o 
   3 -10   6      319.44      282.83     69.04 o 
   4 -10   6      331.47      321.52     74.92 o 
   5 -10   6      110.45       99.49    118.92 o 
   6 -10   6      283.14      419.17    127.16 o 
   7 -10   6       56.97       31.20    107.74 o 
   8 -10   6      560.74      457.43    140.12 o 
   9 -10   6       72.59      -81.83    137.76 o 
  10 -10   6      370.41      218.41    165.43 o 
  11 -10   6        2.33     -121.86    121.86 o 
 -11  -9   6      114.67      315.13    123.22 o 
 -10  -9   6      715.39      896.99    111.74 o 
  -9  -9   6      164.86      198.05    103.91 o 
  -8  -9   6      573.48      648.05     96.07 o 
  -7  -9   6       83.44       90.22     73.63 o 
  -6  -9   6     1039.48     1163.65     99.49 o 
  -5  -9   6     1762.58     1560.68    107.19 o 
  -4  -9   6      503.42      542.12    136.88 o 
  -3  -9   6      155.71       77.97     65.76 o 
  -2  -9   6      982.85      978.92     67.88 o 
  -1  -9   6      718.24      636.65     69.30 o 
   0  -9   6      814.21      961.78     80.53 o 
   1  -9   6     2137.49     2147.09    111.98 o 
   2  -9   6      230.81      292.59     67.98 o 
   3  -9   6      608.90      439.48     70.55 o 
   4  -9   6      517.51      638.89    177.20 o 
   5  -9   6      143.22      242.55    108.32 o 
   6  -9   6        3.57        6.48    104.79 o 
   7  -9   6      418.38      568.70    116.57 o 
   8  -9   6      346.02      283.17    128.34 o 
   9  -9   6      516.46      553.40    156.01 o 
  10  -9   6       60.71      -28.85    149.53 o 
  11  -9   6      208.12      203.11    143.65 o 
  12  -9   6       44.08      247.85    184.27 o 
 -12  -8   6      168.61      396.89    130.83 o 
 -11  -8   6     1408.55     1430.03    154.83 o 
 -10  -8   6      396.33      468.02    112.74 o 
  -9  -8   6      109.24      178.43     77.49 o 
  -8  -8   6     1727.19     1896.56    252.56 o 
  -7  -8   6      175.42      121.47     73.01 o 
  -6  -8   6      133.11       91.29     80.95 o 
  -5  -8   6      739.10      834.06     84.01 o 
  -4  -8   6        1.68      -25.74    100.67 o 
  -3  -8   6     1143.24     1354.44    122.58 o 
  -2  -8   6      204.27      241.38     52.52 o 
  -1  -8   6     1153.17     1111.80     59.93 o 
   0  -8   6      161.86      224.93     62.02 o 
   1  -8   6      210.61      231.13     58.82 o 
   2  -8   6      644.92      638.11     74.67 o 
   3  -8   6     2110.64     1973.10    179.85 o 
   4  -8   6       75.02      106.10     58.35 o 
   5  -8   6      341.60      495.99     81.83 o 
   6  -8   6       22.89       99.49    100.67 o 
   7  -8   6      268.27      256.68    101.85 o 
   8  -8   6      137.67      186.04    105.38 o 
   9  -8   6      157.16      237.25    130.11 o 
  10  -8   6      489.01      379.72    141.29 o 
  11  -8   6      115.86      148.36    151.89 o 
  12  -8   6       79.71       -5.89    142.47 o 
 -12  -7   6       27.64      117.23    106.75 o 
 -11  -7   6      732.22      866.76    109.78 o 
 -10  -7   6      138.02      113.94     88.18 o 
  -9  -7   6      581.11      620.22    106.85 o 
  -8  -7   6      405.79      290.42     71.66 o 
  -7  -7   6     3391.51     3356.06    136.23 o 
  -6  -7   6      715.09      672.02     79.70 o 
  -5  -7   6      573.22      618.60    143.35 o 
  -4  -7   6        4.66      -42.64     61.04 o 
  -3  -7   6       13.84       66.28     46.06 o 
  -2  -7   6     1416.09     1478.30     67.01 o 
  -1  -7   6      126.05      265.42     50.40 o 
   0  -7   6     2083.05     2091.25     78.46 o 
   1  -7   6      603.14      718.47     68.47 o 
   2  -7   6      147.04      164.24     57.43 o 
   3  -7   6      578.46      706.25     76.96 o 
   4  -7   6     1028.49     1152.16     80.74 o 
   5  -7   6     1894.52     1905.37    107.70 o 
   6  -7   6     3584.60     3698.92    191.33 o 
   7  -7   6      296.32      247.85     99.49 o 
   8  -7   6      886.94      867.77    119.51 o 
   9  -7   6        1.70       40.03    110.09 o 
  11  -7   6      243.28      306.72    163.08 o 
  12  -7   6        0.25     -131.87    131.87 o 
  13  -7   6      129.91      155.42    160.13 o 
 -13  -6   6      228.67      305.66    140.70 o 
 -12  -6   6      847.21      782.89    110.29 o 
 -11  -6   6      235.03      319.05    100.53 o 
 -10  -6   6      321.46      504.04     96.37 o 
  -9  -6   6      261.96      284.58     82.63 o 
  -8  -6   6      861.04      690.76     87.73 o 
  -7  -6   6     1209.92     1227.64     91.40 o 
  -6  -6   6      162.07      140.07     68.21 o 
  -5  -6   6      220.88      313.20     67.18 o 
  -4  -6   6     3334.74     3110.80     88.95 o 
  -3  -6   6     2754.08     2546.54     94.28 o 
  -2  -6   6     1441.64     1685.86     72.50 o 
  -1  -6   6      112.85      138.69     41.10 o 
   0  -6   6      821.59      944.19     46.50 o 
   1  -6   6      222.86      147.95     42.44 o 
   2  -6   6      150.67      204.03     43.02 o 
   3  -6   6      250.39      137.56     47.08 o 
   4  -6   6      566.71      558.22     55.19 o 
   5  -6   6     5172.08     5223.96    133.28 o 
   6  -6   6      853.02      734.41     76.43 o 
   7  -6   6     1580.52     1687.27    139.53 o 
   8  -6   6      903.29      874.25    124.22 o 
   9  -6   6      365.57      236.67    117.16 o 
  10  -6   6      213.74       95.37    100.67 o 
  11  -6   6      802.38      709.41    170.73 o 
  12  -6   6      177.91      135.41    156.60 o 
  13  -6   6       57.67       90.66    160.13 o 
 -13  -5   6      912.47     1029.87    133.28 o 
 -12  -5   6       16.57       15.52     96.58 o 
 -11  -5   6      251.80      400.10     87.41 o 
 -10  -5   6      493.65      630.79     90.51 o 
  -9  -5   6      319.51      506.04     85.72 o 
  -8  -5   6      289.97      314.02     92.43 o 
  -7  -5   6      789.45      867.96     85.42 o 
  -6  -5   6      142.96       96.84     90.07 o 
  -5  -5   6     3209.07     3137.90    128.64 o 
  -4  -5   6      105.99      146.48     45.94 o 
  -3  -5   6     3658.77     3734.10     74.31 o 
  -2  -5   6      154.62       87.65     30.81 o 
  -1  -5   6      286.16      203.93     34.72 o 
   0  -5   6      295.88      358.27     57.53 o 
   1  -5   6     2006.35     1995.27     70.06 o 
   2  -5   6      413.37      317.95     45.88 o 
   3  -5   6      227.85      277.40     45.31 o 
   4  -5   6      416.70      534.04     50.86 o 
   5  -5   6       10.66       11.29     48.59 o 
   6  -5   6     3941.53     3857.89    151.39 o 
   7  -5   6       77.65       72.92     53.03 o 
   8  -5   6      533.75      415.64    111.27 o 
   9  -5   6      222.15      254.92    117.74 o 
  10  -5   6      310.31      366.18    118.92 o 
  11  -5   6        0.84      -50.63    123.04 o 
  12  -5   6      376.25      140.70    151.30 o 
  13  -5   6        6.36     -184.86    184.86 o 
 -13  -4   6      700.05      711.48    102.12 o 
 -12  -4   6       40.47       53.52     88.46 o 
 -11  -4   6       19.12       14.46     83.00 o 
 -10  -4   6     1319.83     1340.91     80.18 o 
  -9  -4   6      998.25      871.64     71.09 o 
  -8  -4   6      525.26      488.75     59.72 o 
  -7  -4   6       45.23       21.79     51.36 o 
  -6  -4   6      584.35      566.23     56.55 o 
  -5  -4   6      168.03      227.58     49.08 o 
  -4  -4   6     1482.78     1511.77     70.14 o 
  -3  -4   6       71.41       47.12     29.94 o 
  -2  -4   6     2419.14     2076.18     54.43 o 
  -1  -4   6      386.79      528.05     33.19 o 
   0  -4   6     6517.45     6716.88     68.15 o 
   1  -4   6        0.01      -18.88     35.07 o 
   2  -4   6      680.62      997.97     54.97 o 
   3  -4   6     1262.80     1264.31     64.23 o 
   4  -4   6      657.67      772.37     51.00 o 
   5  -4   6     2869.42     2381.60     85.01 o 
   6  -4   6      303.12      362.18     50.46 o 
   7  -4   6       28.95      140.99     52.11 o 
   8  -4   6       48.98       73.79     63.46 o 
   9  -4   6      264.50      254.91    103.32 o 
  10  -4   6       49.85      -37.68    128.34 o 
  11  -4   6      755.46      818.32    147.18 o 
  12  -4   6      269.53      519.25    146.59 o 
  13  -4   6      839.97      977.86    178.97 o 
  14  -4   6       10.80      -11.19    191.92 o 
 -14  -3   6      280.99      381.19    122.51 o 
 -13  -3   6      219.84      280.74    158.95 o 
 -12  -3   6      611.52      564.66     94.51 o 
 -11  -3   6      266.67      129.46     81.76 o 
 -10  -3   6     1185.23     1094.28     77.74 o 
  -9  -3   6      387.39      313.38     58.70 o 
  -8  -3   6      383.91      450.76     57.36 o 
  -7  -3   6     1048.95     1142.71     67.68 o 
  -6  -3   6      351.39      476.29     50.22 o 
  -5  -3   6     2207.07     2399.18    105.22 o 
  -4  -3   6     1884.15     1839.84     57.15 o 
  -3  -3   6     2180.27     2355.36     59.31 o 
  -2  -3   6      506.62      566.60     34.07 o 
  -1  -3   6     2758.70     2734.49     56.27 o 
   0  -3   6     3175.36     3728.73     85.70 o 
   1  -3   6     5079.87     4692.36     81.59 o 
   2  -3   6      460.34      321.02     41.09 o 
   3  -3   6     2118.63     1813.28     67.49 o 
   4  -3   6      303.86      215.69     44.34 o 
   5  -3   6       49.01       87.67     41.35 o 
   6  -3   6     2595.83     2484.85     82.53 o 
   7  -3   6      479.23      487.74     61.54 o 
   8  -3   6       66.18       84.76     49.46 o 
   9  -3   6     2184.33     2006.19    108.44 o 
  10  -3   6      125.31       66.74    126.28 o 
  11  -3   6      161.34       62.40    122.45 o 
  12  -3   6      669.51      720.00    176.03 o 
  13  -3   6      118.64     -154.24    154.24 o 
  14  -3   6      107.66      -89.49    150.12 o 
 -14  -2   6        2.64     -104.66    104.66 o 
 -13  -2   6      114.73      274.34     90.75 o 
 -12  -2   6       72.30       79.19     83.24 o 
 -11  -2   6     1270.65      969.65    100.06 o 
 -10  -2   6      768.31      805.92    125.40 o 
  -9  -2   6      515.71      511.63     64.12 o 
  -8  -2   6      408.15      503.62     58.45 o 
  -7  -2   6     6120.40     6056.61    112.63 o 
  -6  -2   6     3377.89     3640.83     92.54 o 
  -5  -2   6      163.04      159.03     34.92 o 
  -4  -2   6      203.57      184.69     31.72 o 
  -3  -2   6      368.02      305.37     31.98 o 
  -2  -2   6     1729.19     1682.99     51.08 o 
  -1  -2   6     1964.95     2020.24     52.12 o 
   0  -2   6     3086.20     3063.60     71.67 o 
   1  -2   6     1532.85     1638.40     62.70 o 
   2  -2   6      823.95      844.95     78.43 o 
   3  -2   6       92.31      151.44     37.39 o 
   4  -2   6     3107.58     3414.90     82.66 o 
   5  -2   6     1088.66     1119.50     57.20 o 
   6  -2   6      240.75      317.53     48.95 o 
   7  -2   6      177.16      194.91     51.26 o 
   8  -2   6     1032.44     1097.86     69.50 o 
   9  -2   6     1805.46     2105.65    159.25 o 
  10  -2   6      413.72      540.27    193.98 o 
  11  -2   6       42.06        1.04     77.31 o 
  12  -2   6      894.05      720.00    146.00 o 
  13  -2   6      162.40       67.70    152.48 o 
  14  -2   6        0.29       20.02    151.30 o 
 -14  -1   6      264.25      202.71    126.28 o 
 -13  -1   6       88.63      -20.52    115.68 o 
 -12  -1   6     1459.40     1240.13    116.23 o 
 -11  -1   6        0.53      -55.33     75.97 o 
 -10  -1   6      780.41      877.15     89.69 o 
  -9  -1   6        1.01      -15.62     49.68 o 
  -8  -1   6     2415.57     2336.09     89.15 o 
  -7  -1   6      673.13      641.01     56.69 o 
  -6  -1   6     2196.51     2238.09     65.63 o 
  -5  -1   6      393.10      434.34     38.06 o 
  -4  -1   6     1212.51     1281.87     52.94 o 
  -3  -1   6      508.13      541.54     36.62 o 
  -2  -1   6     4359.21     4349.87     75.03 o 
  -1  -1   6     2064.67     2107.63     49.19 o 
   0  -1   6      622.23      548.78     33.19 o 
   1  -1   6     7789.53     7571.01    194.53 o 
   2  -1   6      128.69      120.46     34.90 o 
   3  -1   6      987.27      796.82     58.21 o 
   4  -1   6       58.98      103.62     27.01 o 
   5  -1   6      555.77      539.31     37.20 o 
   6  -1   6      247.68      288.18     38.37 o 
   7  -1   6     5994.56     5763.09    105.22 o 
   8  -1   6        1.10      -56.45     56.45 o 
   9  -1   6     2095.89     2009.78     91.32 o 
  10  -1   6      106.90      112.09     68.68 o 
  11  -1   6      868.98      919.41     97.12 o 
  12  -1   6      154.38      170.30     89.19 o 
  13  -1   6      280.00      390.32    137.17 o 
  14  -1   6      288.50      239.61    181.33 o 
 -14   0   6      305.99      240.91    100.13 o 
 -13   0   6      384.51      349.85     97.89 o 
 -12   0   6     1042.77      930.21    153.66 o 
 -11   0   6      327.18      469.18    139.23 o 
 -10   0   6      110.26        9.38     66.39 o 
  -9   0   6       24.54       34.50     62.23 o 
  -8   0   6      521.25      607.65     55.44 o 
  -7   0   6     3819.15     3907.76    100.86 o 
  -6   0   6      453.53      434.69     40.00 o 
  -5   0   6     2330.49     2267.58     80.94 o 
  -4   0   6     2627.58     2601.34     63.17 o 
  -3   0   6     1486.17     1211.52     52.33 o 
  -2   0   6     3695.15     3378.31     56.93 o 
  -1   0   6     1318.71     1097.12     44.18 o 
   0   0   6     1324.46     1030.78     42.40 o 
   1   0   6     7594.17     7105.79     99.17 o 
   2   0   6      267.77      342.68     38.68 o 
   3   0   6     3410.26     3215.46     90.75 o 
   4   0   6     1434.93     1447.23     55.87 o 
   5   0   6        2.05      -19.64     32.22 o 
   6   0   6     1958.13     1675.56     62.97 o 
   7   0   6     2228.33     2169.29     68.59 o 
   8   0   6     1674.38     1539.76     67.30 o 
   9   0   6      125.94      156.41     51.63 o 
  10   0   6     1006.49      972.38     71.33 o 
  11   0   6      107.56      127.09     77.87 o 
  12   0   6     1076.29     1139.91    102.28 o 
  13   0   6      143.17      151.89    153.07 o 
  14   0   6      200.26      221.36    157.19 o 
 -14   1   6      172.20       14.60    135.70 o 
 -13   1   6      282.88      252.31    100.41 o 
 -12   1   6      657.72      662.44     98.66 o 
 -11   1   6      560.82      714.95     91.20 o 
 -10   1   6       53.73       16.72     90.07 o 
  -9   1   6     3205.74     3258.77    168.67 o 
  -8   1   6      597.73      572.06     56.78 o 
  -7   1   6       76.81       84.17     37.67 o 
  -6   1   6     1446.73     1400.38     70.87 o 
  -5   1   6      178.43      240.35     35.72 o 
  -4   1   6     5112.00     5188.34     80.71 o 
  -3   1   6      157.08      224.06     38.41 o 
  -2   1   6      159.29      172.04     29.07 o 
  -1   1   6      107.74      116.36     27.84 o 
   0   1   6      833.13      894.59     37.40 o 
   1   1   6     1012.70      865.10     40.40 o 
   2   1   6     6668.92     6439.83     69.94 o 
   3   1   6     2957.93     3384.31     64.26 o 
   4   1   6     3708.44     3459.29     66.21 o 
   5   1   6      301.73      371.37     38.56 o 
   6   1   6     2396.75     2454.46     66.36 o 
   7   1   6     1185.41     1223.38     59.29 o 
   8   1   6       24.35      -25.97     39.93 o 
   9   1   6     1466.99     1445.61     75.37 o 
  10   1   6       24.04       -5.06     55.26 o 
  11   1   6        5.04       -2.35     79.48 o 
  12   1   6      473.81      475.69    128.93 o 
 -14   2   6      605.35      658.00    117.59 o 
 -13   2   6       48.83      115.32     88.78 o 
 -12   2   6      842.76      822.40    100.00 o 
 -11   2   6       17.34       17.23     74.63 o 
 -10   2   6       66.18        9.77    104.50 o 
  -9   2   6     1031.74     1130.72     88.90 o 
  -8   2   6     2266.26     2273.04     86.37 o 
  -7   2   6      785.72      847.61     59.74 o 
  -6   2   6      665.06      693.67     43.69 o 
  -5   2   6      971.48     1065.05     52.99 o 
  -4   2   6      963.69      915.81     40.82 o 
  -3   2   6      737.07      914.57     43.78 o 
  -2   2   6      652.81     1019.72     46.70 o 
  -1   2   6     4400.25     4472.53     64.19 o 
   0   2   6     1023.82     1091.56     46.88 o 
   1   2   6     1443.85     1352.94     49.64 o 
   2   2   6     1034.65     1058.05     43.48 o 
   3   2   6     3433.68     3546.59     64.52 o 
   4   2   6      299.40      309.90     34.11 o 
   5   2   6     4295.46     4257.59     92.10 o 
   6   2   6       17.99       -6.81     36.69 o 
   7   2   6     2018.56     2080.05     75.87 o 
   8   2   6       22.18       42.57     43.62 o 
   9   2   6       51.98        9.51     42.83 o 
  10   2   6     1171.59     1220.81     64.65 o 
  11   2   6       21.54      -82.79    122.16 o 
 -14   3   6        8.93      106.07    101.64 o 
 -13   3   6      754.72      728.37    112.17 o 
 -12   3   6        3.74      -84.06     84.06 o 
 -11   3   6      637.32      707.85    138.64 o 
 -10   3   6        9.31       12.81     73.89 o 
  -9   3   6      950.05     1031.07     72.63 o 
  -8   3   6       36.41       29.39     50.19 o 
  -7   3   6       92.87       95.82     46.60 o 
  -6   3   6      371.98      310.89     38.40 o 
  -5   3   6     3705.22     3857.32     69.12 o 
  -4   3   6     3146.32     2825.66     61.43 o 
  -3   3   6      217.82      389.72     34.69 o 
  -2   3   6      405.03      297.82     31.99 o 
  -1   3   6       12.03      -13.44     28.32 o 
   0   3   6      454.41      422.21     31.66 o 
   1   3   6      270.29      643.10     33.36 o 
   2   3   6     4584.26     4395.74    100.69 o 
   3   3   6      181.88      190.89     28.51 o 
   4   3   6     5539.79     5442.50     96.45 o 
   5   3   6       30.53       74.89     35.75 o 
   6   3   6     1978.52     1997.04     69.82 o 
   7   3   6       17.28       20.07     38.77 o 
   8   3   6      318.99      420.79     84.20 o 
   9   3   6       28.37      -18.93     57.63 o 
  10   3   6      358.30      407.07    119.54 o 
  11   3   6      381.02      359.65     79.12 o 
 -14   4   6      571.28      525.31    114.49 o 
 -13   4   6       17.42       10.37     89.92 o 
 -12   4   6      877.07      846.40     98.22 o 
 -11   4   6      590.34      537.46     86.32 o 
 -10   4   6      763.04      886.95     78.60 o 
  -9   4   6       65.31        6.58     53.63 o 
  -8   4   6        1.89      -10.07     58.68 o 
  -7   4   6     2355.74     2333.90     88.28 o 
  -6   4   6     3096.93     2934.21     84.97 o 
  -5   4   6      748.61      715.95     51.83 o 
  -4   4   6     2819.65     2747.69     65.39 o 
  -3   4   6      508.20      523.00     36.36 o 
  -2   4   6      740.85      678.99     36.57 o 
  -1   4   6      349.30      316.31     39.60 o 
   0   4   6     4193.23     3758.86     82.36 o 
   1   4   6     7431.36     7232.00     99.80 o 
   2   4   6      452.96      329.29     46.24 o 
   3   4   6     1189.63     1011.07     58.35 o 
   4   4   6      664.80      725.80     55.10 o 
   5   4   6     3730.08     3705.33     97.66 o 
   6   4   6      650.46      717.08     75.63 o 
   7   4   6      512.37      462.46     60.66 o 
   8   4   6      199.19      170.34     57.50 o 
   9   4   6      211.18      244.93     61.17 o 
  10   4   6      232.30      183.06     79.60 o 
  11   4   6      363.43      343.18    108.32 o 
  12   4   6      149.82      176.76     83.88 o 
 -14   5   6      413.28      402.28    121.11 o 
 -13   5   6       69.13      120.21    101.23 o 
 -12   5   6       59.11       61.68     95.42 o 
 -11   5   6      766.09      786.38     77.70 o 
 -10   5   6     1506.14     1423.96    144.56 o 
  -9   5   6      260.41      249.47     59.93 o 
  -8   5   6      424.58      405.81     60.78 o 
  -7   5   6       40.44       32.55     47.99 o 
  -6   5   6      215.45      234.94     54.25 o 
  -5   5   6     1914.87     1939.29     73.50 o 
  -4   5   6     1362.90     1389.78     58.82 o 
  -3   5   6     4022.93     3978.39     69.05 o 
  -2   5   6      251.98      265.35     33.15 o 
  -1   5   6     9406.22     9121.70    168.84 o 
   0   5   6       38.18       69.63     39.68 o 
   1   5   6     3271.14     3237.81     87.87 o 
   2   5   6     4648.91     4617.19    129.50 o 
   3   5   6      153.83      196.20     46.84 o 
   4   5   6     2382.99     2392.26    101.92 o 
   5   5   6      471.78      433.06     60.49 o 
   6   5   6      774.44      874.83     90.61 o 
   7   5   6      967.41      970.19     72.86 o 
   8   5   6      291.85      368.84     68.15 o 
   9   5   6      287.41      220.31     68.29 o 
  10   5   6     2201.14     2383.58    146.12 o 
  11   5   6       87.91      120.38     80.96 o 
  12   5   6      475.58      546.46    107.16 o 
 -13   6   6      335.99      345.39    104.17 o 
 -12   6   6       12.34      -87.46     87.46 o 
 -11   6   6      857.14      822.52     86.74 o 
 -10   6   6       22.19        8.40     73.09 o 
  -9   6   6       23.17       -8.14     54.83 o 
  -8   6   6      941.40      921.31     67.01 o 
  -7   6   6      338.80      343.63     85.85 o 
  -6   6   6     2547.58     2545.48     87.74 o 
  -5   6   6       72.05       90.84     45.54 o 
  -4   6   6      934.93     1003.32     48.58 o 
  -3   6   6       58.94       73.17     34.49 o 
  -2   6   6     4041.98     3847.84     87.70 o 
  -1   6   6      420.74      357.99     50.87 o 
   0   6   6     5888.81     5628.62    101.06 o 
   1   6   6       77.03      122.25     77.76 o 
   2   6   6     4185.41     4493.23    100.32 o 
   3   6   6       35.26      115.31     48.92 o 
   4   6   6       41.91      -32.89     53.07 o 
   5   6   6      718.05      710.10     61.81 o 
   6   6   6        7.82       46.73     57.75 o 
   7   6   6     1039.38     1083.32     80.16 o 
   8   6   6     1139.11     1039.74     97.81 o 
   9   6   6     1136.02     1197.43    102.54 o 
  10   6   6       41.54      163.02     85.93 o 
  11   6   6      429.32      353.59    105.11 o 
  12   6   6       16.15      -18.68     87.36 o 
 -13   7   6       21.02      102.15    103.50 o 
 -12   7   6      559.63      508.03    133.78 o 
 -11   7   6       77.98       27.51     61.95 o 
 -10   7   6     1259.15     1381.74     85.12 o 
  -9   7   6      402.40      414.30     69.14 o 
  -8   7   6     1151.33     1335.41    119.57 o 
  -7   7   6      211.18      256.34     56.86 o 
  -6   7   6      457.55      431.36     56.04 o 
  -5   7   6     1358.49     1627.39     83.69 o 
  -4   7   6     1015.71     1028.29     59.59 o 
  -3   7   6     3212.59     3295.58     88.06 o 
  -2   7   6     1678.92     1603.36     75.65 o 
  -1   7   6     3582.74     3927.31     95.22 o 
   0   7   6     1061.96     1186.05     66.96 o 
   1   7   6     2115.92     2027.78     87.51 o 
   2   7   6      109.08       71.64     50.76 o 
   3   7   6      247.92      229.55     55.10 o 
   4   7   6       52.06       18.02     56.08 o 
   5   7   6      612.29      712.11    102.49 o 
   6   7   6       56.62       41.34     58.01 o 
   7   7   6      158.93      182.11     58.57 o 
   8   7   6     1184.89     1224.47    104.61 o 
   9   7   6      145.95        8.14     79.04 o 
  10   7   6      492.36      443.15    113.49 o 
  11   7   6      141.32       32.71     88.56 o 
  12   7   6      401.39      534.56    167.79 o 
 -13   8   6       50.83      -16.46     84.94 o 
 -12   8   6       89.65      -32.49     77.73 o 
 -11   8   6      392.81      342.28     77.88 o 
 -10   8   6       30.15       66.93     66.10 o 
  -9   8   6      648.14      633.09     89.55 o 
  -8   8   6      499.37      446.63     71.17 o 
  -7   8   6     2278.10     2188.18    135.52 o 
  -6   8   6      236.88      215.69     72.43 o 
  -5   8   6       73.07       87.46     64.89 o 
  -4   8   6      448.90      392.68     71.61 o 
  -3   8   6     2202.30     2309.05     88.06 o 
  -2   8   6     3134.72     2866.96     97.52 o 
  -1   8   6       52.60       26.19     52.53 o 
   0   8   6      866.69      831.16     78.38 o 
   1   8   6     1336.97     1306.64     74.54 o 
   2   8   6      389.23      450.48     58.22 o 
   3   8   6      826.62      836.61     81.17 o 
   4   8   6       26.29       52.59     60.16 o 
   5   8   6      858.14      900.35     66.48 o 
   6   8   6     1282.70     1182.14     77.01 o 
   7   8   6     1206.99      930.05    101.33 o 
   8   8   6      656.21      651.84     94.46 o 
   9   8   6      177.93      135.94    102.50 o 
  10   8   6      169.95      186.27    118.92 o 
  11   8   6      332.48      118.33    160.13 o 
 -12   9   6      397.71      301.47     88.39 o 
 -11   9   6       55.09       66.86     99.81 o 
 -10   9   6      400.72      442.25     97.92 o 
  -9   9   6      187.82      203.23     85.58 o 
  -8   9   6     1109.10     1159.23    112.58 o 
  -7   9   6        0.41       48.04     67.05 o 
  -6   9   6     1185.82     1330.15    102.19 o 
  -5   9   6      141.79      189.28     99.79 o 
  -4   9   6      322.75      302.81     79.84 o 
  -3   9   6     1001.12     1251.54     88.01 o 
  -2   9   6       64.49       35.22     53.25 o 
  -1   9   6      622.14      643.55     63.92 o 
   0   9   6     1983.61     2089.09     95.63 o 
   1   9   6       52.03       56.36     52.01 o 
   2   9   6      267.15      256.43     59.20 o 
   3   9   6      195.85      252.65     58.73 o 
   4   9   6       78.36       28.28     59.77 o 
   5   9   6     2597.18     2704.87    106.35 o 
   6   9   6       48.75      116.84     69.93 o 
   7   9   6      769.22      547.11    154.54 o 
   8   9   6      101.03       67.93     92.55 o 
   9   9   6       73.70      187.85     97.02 o 
  10   9   6      170.36      209.58    135.99 o 
 -11  10   6      666.92      762.14    121.14 o 
 -10  10   6      111.58       40.28    104.14 o 
  -9  10   6      679.80      506.43    104.31 o 
  -8  10   6      269.00      312.05     92.72 o 
  -7  10   6     1104.91     1228.46    159.84 o 
  -6  10   6        8.56      -18.17     71.27 o 
  -5  10   6     1408.47     1361.35    241.37 o 
  -4  10   6      316.67      350.89    119.22 o 
  -3  10   6      944.74      929.22     91.35 o 
  -2  10   6      221.94       88.65     57.23 o 
  -1  10   6      892.47      967.27     75.41 o 
   0  10   6      292.82      325.50     67.44 o 
   1  10   6      402.98      421.73     68.99 o 
   2  10   6     1123.48     1198.88     83.16 o 
   3  10   6        8.42      107.62     61.98 o 
   4  10   6       66.28       61.16     62.54 o 
   5  10   6      341.09      417.03     92.64 o 
   6  10   6     2174.65     1948.59    132.50 o 
   7  10   6       97.43      -35.41     90.38 o 
   8  10   6     1094.95     1198.79    127.12 o 
   9  10   6        8.33      103.03    156.01 o 
  10  10   6      123.05       46.51    156.01 o 
 -11  11   6      427.93      495.03    120.12 o 
 -10  11   6      686.01      434.55    111.72 o 
  -9  11   6       89.70      107.17     95.74 o 
  -8  11   6        3.59      104.43     90.61 o 
  -7  11   6      590.57      435.32     90.05 o 
  -6  11   6     1212.59     1128.26    113.86 o 
  -5  11   6       33.95      -58.30     66.64 o 
  -4  11   6     1311.33     1207.51    107.81 o 
  -3  11   6       42.66        8.06     76.77 o 
  -2  11   6      571.68      700.95     87.96 o 
  -1  11   6      102.87      118.48     62.79 o 
   0  11   6      840.14      866.63    108.80 o 
   1  11   6      271.84      219.61     66.24 o 
   2  11   6       70.49       60.20     65.90 o 
   3  11   6      306.68      349.70     91.58 o 
   4  11   6     1343.35     1298.52     90.18 o 
   5  11   6     1054.32      996.47     90.34 o 
   6  11   6      340.02      281.68     88.11 o 
   7  11   6      767.17      728.25    186.04 o 
   8  11   6        6.83       96.55    181.33 o 
   9  11   6      150.75      212.53    153.07 o 
 -10  12   6       31.76      -73.86    104.93 o 
  -9  12   6       65.84      -95.33     95.33 o 
  -8  12   6      221.27      134.56     94.87 o 
  -7  12   6       88.86      -44.85     97.20 o 
  -6  12   6     1056.21      972.79     99.91 o 
  -5  12   6     1068.58     1086.51    112.44 o 
  -4  12   6        0.69      -98.79    108.62 o 
  -3  12   6      157.26      171.43     83.15 o 
  -2  12   6        1.39       71.14     82.70 o 
  -1  12   6      595.96      536.81    101.55 o 
   0  12   6        0.05      -77.94     77.94 o 
   1  12   6      410.13      334.26     91.95 o 
   2  12   6        7.03       -3.02     83.30 o 
   3  12   6      540.06      643.11     90.93 o 
   4  12   6      587.53      702.34    140.12 o 
   5  12   6      134.76      257.27     99.49 o 
   6  12   6      322.95      257.86    130.70 o 
   7  12   6      248.65      257.86    180.74 o 
  -8  13   6       88.74      185.15    112.09 o 
  -7  13   6      435.69      427.46    100.91 o 
  -6  13   6      148.26       47.31     96.75 o 
  -5  13   6      650.85      649.45    109.26 o 
  -4  13   6      138.54       68.57    111.27 o 
  -3  13   6        8.87       53.24     98.63 o 
  -2  13   6      378.42      359.12     98.66 o 
  -1  13   6        4.85      133.60     84.48 o 
   0  13   6      956.43      909.56    121.76 o 
   1  13   6       31.10       -7.51    102.06 o 
   2  13   6      358.96      387.37    109.61 o 
   3  13   6       44.87      128.93    104.79 o 
   4  13   6      347.57      488.64    136.58 o 
   5  13   6      190.94      152.48    102.44 o 
   6  13   6      131.99     -123.04    123.04 o 
  -7  14   6        3.79     -106.77    106.77 o 
  -6  14   6      387.64      359.28    114.33 o 
  -5  14   6      219.06      224.31    152.77 o 
  -4  14   6        7.57       62.78    101.29 o 
  -3  14   6      102.93       92.41     99.91 o 
  -2  14   6      258.42      296.95    118.04 o 
  -1  14   6       24.45       18.49     95.46 o 
   0  14   6        5.62      -41.43     92.67 o 
   1  14   6      318.60      520.75    116.09 o 
   2  14   6      195.35      147.18    151.89 o 
   3  14   6      453.79      323.21    167.79 o 
   4  14   6       32.59       29.44    126.57 o 
  -4  15   6      158.93       57.62    115.04 o 
  -3  15   6        3.38     -112.03    112.03 o 
  -2  15   6       99.14       50.22    101.31 o 
  -1  15   6      277.58      133.25    113.97 o 
   0  15   6       73.68       46.76    146.89 o 
   1  15   6      416.36      926.64    179.56 o 
  -4 -14   7      122.46        1.69     98.53 o 
  -3 -14   7      107.96       86.63     94.19 o 
  -2 -14   7      256.34      241.67     99.79 o 
  -1 -14   7      738.61      619.78    104.45 o 
   0 -14   7      446.52      385.36    129.81 o 
   1 -14   7       19.55      118.30     92.82 o 
   2 -14   7      204.44      137.76    161.90 o 
   3 -14   7       41.39       45.92    147.18 o 
   4 -14   7       93.12     -145.41    145.41 o 
   5 -14   7       13.03     -128.93    128.93 o 
  -6 -13   7      197.27       99.03    104.77 o 
  -5 -13   7      100.74       39.20    102.73 o 
  -4 -13   7      520.72      422.36     92.08 o 
  -3 -13   7      258.74      148.48    112.45 o 
  -2 -13   7      365.09      337.03    117.45 o 
  -1 -13   7        8.49       48.30     88.67 o 
   0 -13   7       12.60      -22.21     83.31 o 
   1 -13   7      266.34      157.71     82.27 o 
   2 -13   7      141.85      103.84     83.04 o 
   3 -13   7       31.85      172.49    120.69 o 
   4 -13   7      363.63      238.43    133.64 o 
   5 -13   7       44.57      246.08    163.08 o 
   6 -13   7        1.94       29.44    159.54 o 
   7 -13   7      262.53      137.76    143.65 o 
  -7 -12   7      637.28      695.87    164.25 o 
  -6 -12   7      354.24      460.91    109.48 o 
  -5 -12   7      322.04      538.03    160.43 o 
  -4 -12   7      289.35      233.49     93.26 o 
  -3 -12   7      361.76      310.34     80.97 o 
  -2 -12   7       27.62      -27.31     72.12 o 
  -1 -12   7     1071.74     1048.53    118.33 o 
   0 -12   7       28.44       54.13     78.88 o 
   1 -12   7      261.22      230.88     87.13 o 
   2 -12   7       32.31      139.16     83.43 o 
   3 -12   7      271.47      154.24    133.05 o 
   4 -12   7      710.51      774.75    164.84 o 
   5 -12   7       19.33      -74.18    143.06 o 
   6 -12   7       29.03      179.56    147.18 o 
   7 -12   7      123.55      466.27    136.58 o 
   8 -12   7       46.28     -167.79    167.79 o 
  -9 -11   7       39.35       13.20    124.51 o 
  -8 -11   7      260.74      239.63    101.49 o 
  -7 -11   7       23.56     -103.61    137.17 o 
  -6 -11   7      592.26      596.86    105.36 o 
  -5 -11   7      373.56      344.25     96.18 o 
  -4 -11   7      616.96      657.83    115.98 o 
  -3 -11   7      104.04       83.41     74.16 o 
  -2 -11   7      149.08      135.37     72.56 o 
  -1 -11   7       71.91      118.69     74.18 o 
   0 -11   7      364.48      391.23     80.51 o 
   1 -11   7       41.37      -64.56     64.56 o 
   2 -11   7     1315.32     1222.76     98.81 o 
   3 -11   7        0.10       -7.57     75.19 o 
   4 -11   7       32.44       -4.12    114.80 o 
   5 -11   7       59.60        6.48    126.57 o 
   6 -11   7       89.31      -12.95    115.98 o 
   7 -11   7      383.69      349.70    135.99 o 
   8 -11   7       19.62      148.95    166.61 o 
   9 -11   7      786.71      863.65    173.67 o 
  10 -11   7      320.21      234.90    171.91 o 
 -10 -10   7      100.92      137.66    111.64 o 
  -9 -10   7      241.25      323.26     91.11 o 
  -8 -10   7      338.30      262.64    101.60 o 
  -7 -10   7      425.03      376.40     95.29 o 
  -6 -10   7      349.85      314.32     69.05 o 
  -5 -10   7      296.61      201.02     89.32 o 
  -4 -10   7      463.36      385.03     84.65 o 
  -3 -10   7      942.26     1031.63     87.60 o 
  -2 -10   7      151.99       46.43    163.66 o 
  -1 -10   7      234.91      127.20    115.39 o 
   0 -10   7      409.34      392.33     79.30 o 
   1 -10   7      956.56     1103.28     89.76 o 
   2 -10   7       82.83       59.82     68.21 o 
   3 -10   7      549.28      650.95     78.33 o 
   4 -10   7      229.88      146.22     72.20 o 
   5 -10   7      332.42      295.54    113.03 o 
   6 -10   7        0.29      -80.65    102.44 o 
   7 -10   7      124.24      165.43    129.52 o 
   8 -10   7     1031.25      923.70    174.85 o 
   9 -10   7      113.96      186.62    146.00 o 
  10 -10   7      111.21      187.80    157.78 o 
 -10  -9   7      311.70      304.88    106.28 o 
  -9  -9   7     1212.35     1289.25    137.76 o 
  -8  -9   7        3.66      106.78     82.14 o 
  -7  -9   7      680.54      663.84     80.01 o 
  -6  -9   7       62.63       62.27     62.57 o 
  -5  -9   7     1543.80     1417.68     77.85 o 
  -4  -9   7      551.14      531.44    117.45 o 
  -3  -9   7      904.41     1004.38     86.00 o 
  -2  -9   7      625.16      614.70     82.72 o 
  -1  -9   7       81.41      189.84     67.11 o 
   0  -9   7       18.57       59.17     62.44 o 
   1  -9   7      545.88      588.46     76.74 o 
   2  -9   7     2325.55     2460.65    172.49 o 
   3  -9   7      218.70      155.17     73.88 o 
   4  -9   7     1087.49     1061.32    105.09 o 
   5  -9   7       49.08       -1.18     94.78 o 
   6  -9   7      156.95      184.86    105.38 o 
   7  -9   7        2.74     -105.38    105.38 o 
   8  -9   7     1345.66     1366.42    175.44 o 
   9  -9   7       90.98      -93.02    124.81 o 
  10  -9   7      391.14      539.27    160.72 o 
  11  -9   7      177.01       88.31    124.81 o 
 -11  -8   7      116.44      166.28     84.27 o 
 -10  -8   7        5.80      -33.44     70.71 o 
  -9  -8   7        4.11      116.55     96.34 o 
  -8  -8   7     1363.63     1338.66     82.25 o 
  -7  -8   7      465.65      371.78     67.33 o 
  -6  -8   7     1938.48     2073.97    100.76 o 
  -5  -8   7     1226.82     1180.39     74.33 o 
  -4  -8   7     1478.12     1710.68     90.42 o 
  -3  -8   7       36.04       46.00     57.80 o 
  -2  -8   7        0.52       64.77     61.32 o 
  -1  -8   7     1357.57     1498.48     98.40 o 
   0  -8   7      333.40      299.35     61.78 o 
   1  -8   7       49.95       86.79     62.21 o 
   2  -8   7      370.33      289.79     69.53 o 
   3  -8   7      849.71      904.78    152.48 o 
   4  -8   7      433.68      486.52     76.50 o 
   5  -8   7      881.26      782.89     78.52 o 
   6  -8   7      174.17      260.21    102.44 o 
   7  -8   7      385.21      250.21    116.57 o 
   8  -8   7       46.68      -41.21    130.11 o 
   9  -8   7      439.69      445.66    144.24 o 
  10  -8   7        8.88     -130.70    130.70 o 
  11  -8   7      609.79      456.85    134.23 o 
  12  -8   7      159.19      295.54    192.51 o 
 -12  -7   7      291.14      216.82     84.19 o 
 -11  -7   7      805.11      856.06     97.89 o 
 -10  -7   7      181.13       80.80     76.61 o 
  -9  -7   7      829.97      889.75     86.91 o 
  -8  -7   7      570.01      591.72     76.33 o 
  -7  -7   7     1410.14     1478.95    136.15 o 
  -6  -7   7       32.71      -25.80     50.88 o 
  -5  -7   7      224.85      357.17     58.08 o 
  -4  -7   7      108.08      113.20     51.93 o 
  -3  -7   7      765.41      850.50     61.82 o 
  -2  -7   7      200.76      261.19     67.47 o 
  -1  -7   7      431.85      429.77     90.07 o 
   0  -7   7       86.65       60.01     58.67 o 
   1  -7   7       79.77       32.30     60.52 o 
   2  -7   7     1990.67     2214.19    122.05 o 
   3  -7   7      903.57      993.72     78.14 o 
   4  -7   7     1289.35     1395.79     89.19 o 
   5  -7   7      847.75     1084.43     79.46 o 
   6  -7   7       16.60      -53.26     63.02 o 
   7  -7   7      608.82      662.90    117.16 o 
   8  -7   7      272.44      229.01    127.16 o 
   9  -7   7       63.95     -103.61    125.40 o 
  10  -7   7      612.04      629.93    156.01 o 
  11  -7   7        2.46      -51.22    129.52 o 
  12  -7   7      275.65      498.65    185.45 o 
 -12  -6   7      161.68      150.17    107.41 o 
 -11  -6   7      423.76      539.25     77.56 o 
 -10  -6   7       10.60       40.68     65.84 o 
  -9  -6   7      320.96      386.02     74.15 o 
  -8  -6   7      597.39      585.47     69.26 o 
  -7  -6   7      126.02      125.89     63.44 o 
  -6  -6   7     1351.65     1521.61     83.06 o 
  -5  -6   7     1015.89     1207.69     70.12 o 
  -4  -6   7      654.77      785.59     61.33 o 
  -3  -6   7       88.81       99.73     54.73 o 
  -2  -6   7      601.60      744.15     92.20 o 
  -1  -6   7      159.72      343.67     45.82 o 
   0  -6   7     1710.99     1779.56     74.43 o 
   1  -6   7       13.22        2.55     45.98 o 
   2  -6   7     1237.97     1366.96     67.14 o 
   3  -6   7      809.02      947.52     59.78 o 
   4  -6   7      227.55      234.64     51.91 o 
   5  -6   7      525.93      580.93     57.68 o 
   6  -6   7     2493.15     2520.70    108.84 o 
   7  -6   7       87.93       37.68     88.90 o 
   8  -6   7      606.16      788.88    121.28 o 
   9  -6   7      537.81      403.27    124.81 o 
  10  -6   7       42.90       30.61    113.03 o 
  11  -6   7      813.37     1085.60    175.44 o 
  12  -6   7       25.00        4.12    139.53 o 
  13  -6   7       72.45       -3.53    163.66 o 
 -13  -5   7       10.32       58.28     89.08 o 
 -12  -5   7      849.59      864.68    114.87 o 
 -11  -5   7       24.98       69.57     66.17 o 
 -10  -5   7     1429.94     1580.79     90.82 o 
  -9  -5   7     1123.78     1116.83     78.41 o 
  -8  -5   7      320.57      389.73     60.67 o 
  -7  -5   7      144.07       76.90     56.47 o 
  -6  -5   7       11.40      -19.06     46.95 o 
  -5  -5   7      303.18      304.80     55.96 o 
  -4  -5   7      845.06      887.35     70.81 o 
  -3  -5   7     2711.57     2465.13     85.22 o 
  -2  -5   7      457.24      459.55     39.41 o 
  -1  -5   7     1852.85     1833.79     60.08 o 
   0  -5   7      124.30       86.75     42.48 o 
   1  -5   7      538.75      482.40     50.55 o 
   2  -5   7        0.62      -34.58     61.92 o 
   3  -5   7      889.96      677.05     54.47 o 
   4  -5   7        0.39       24.28     48.67 o 
   5  -5   7     3513.54     3303.69     96.74 o 
   6  -5   7     1671.41     1602.52     82.13 o 
   7  -5   7     2944.98     2915.63     97.41 o 
   8  -5   7      234.74      290.14     72.22 o 
   9  -5   7       28.44       61.82    104.20 o 
  10  -5   7      128.05       36.50     95.37 o 
  11  -5   7      181.48       23.55    146.00 o 
  12  -5   7       55.10      -55.34    154.24 o 
  13  -5   7       44.57     -129.52    159.54 o 
 -13  -4   7     1008.37      969.03    130.26 o 
 -12  -4   7       71.74       32.19     89.57 o 
 -11  -4   7     1793.65     1695.87    123.78 o 
 -10  -4   7      650.96      592.63     68.83 o 
  -9  -4   7     1480.50     1518.83     79.72 o 
  -8  -4   7      264.95      341.90     56.71 o 
  -7  -4   7      476.17      460.83     60.93 o 
  -6  -4   7     2077.14     2065.46    139.23 o 
  -5  -4   7     3693.95     3582.81    101.27 o 
  -4  -4   7      814.83      944.97     67.84 o 
  -3  -4   7     3438.44     3380.26    117.86 o 
  -2  -4   7      682.24      946.87     80.36 o 
  -1  -4   7      436.43      371.20     34.88 o 
   0  -4   7     2573.14     3047.01     89.01 o 
   1  -4   7      841.21      829.59     51.32 o 
   2  -4   7     3234.38     3159.61    125.73 o 
   3  -4   7      168.35      185.71     43.36 o 
   4  -4   7     1355.73     1569.23     80.55 o 
   5  -4   7      124.51      111.43     47.69 o 
   6  -4   7     1037.66     1188.55    100.07 o 
   7  -4   7      462.32      454.09     58.22 o 
   8  -4   7     1619.42     1664.57    105.78 o 
   9  -4   7      752.44      711.14     88.11 o 
  10  -4   7      114.73      147.72     81.97 o 
  11  -4   7      169.53       40.03    123.63 o 
  12  -4   7      370.58      334.98    157.78 o 
  13  -4   7      675.63      671.14    204.87 o 
 -13  -3   7      355.75      249.47     96.77 o 
 -12  -3   7      270.33      248.17     94.38 o 
 -11  -3   7       73.11      -45.63     76.93 o 
 -10  -3   7      934.12     1305.40     82.08 o 
  -9  -3   7       18.75       42.46     57.66 o 
  -8  -3   7     1466.75     1852.95     88.10 o 
  -7  -3   7     4809.82     4477.01    108.52 o 
  -6  -3   7      917.10     1067.26     97.81 o 
  -5  -3   7     1513.97     1547.31     75.25 o 
  -4  -3   7      558.54      572.16     42.08 o 
  -3  -3   7     4994.70     4820.79     72.23 o 
  -2  -3   7     7525.96     6994.06     97.13 o 
  -1  -3   7       37.40       37.37     29.83 o 
   0  -3   7     2520.09     2662.11     89.24 o 
   1  -3   7      217.80      262.87     47.25 o 
   2  -3   7       42.04       91.38     40.09 o 
   3  -3   7     5893.40     5824.65     98.13 o 
   4  -3   7     1966.93     1933.90     77.27 o 
   5  -3   7     3436.37     3239.30    111.74 o 
   6  -3   7       90.06       82.34     52.61 o 
   7  -3   7      388.92      362.39     54.92 o 
   8  -3   7        9.31      -55.32     55.32 o 
   9  -3   7     1392.47     1378.29     91.52 o 
  10  -3   7      118.30      112.96     87.04 o 
  11  -3   7      317.24      319.62     97.60 o 
  12  -3   7       54.73      -67.70    140.12 o 
  13  -3   7      471.21      787.12    176.03 o 
 -14  -2   7      199.79      143.90    111.70 o 
 -13  -2   7      170.64       45.33    105.70 o 
 -12  -2   7      821.71      907.57    109.25 o 
 -11  -2   7      646.35      749.13     96.88 o 
 -10  -2   7       16.72       10.66     97.43 o 
  -9  -2   7       95.17       71.74     57.51 o 
  -8  -2   7       25.15       60.21     53.28 o 
  -7  -2   7     2160.78     2067.49     87.02 o 
  -6  -2   7      510.60      606.55     55.17 o 
  -5  -2   7     2728.12     2363.51     69.59 o 
  -4  -2   7      811.78      869.14     45.54 o 
  -3  -2   7      775.66      860.63     43.28 o 
  -2  -2   7     1586.71     1645.89     57.70 o 
  -1  -2   7     1725.38     1722.72     54.11 o 
   0  -2   7     1649.40     1676.29     66.24 o 
   1  -2   7     2389.31     2230.86     72.19 o 
   2  -2   7      130.78       69.43     39.44 o 
   3  -2   7     4696.04     5004.63     93.36 o 
   4  -2   7      137.12      124.92     43.54 o 
   5  -2   7       54.83       78.22     45.33 o 
   6  -2   7      657.91      668.47     55.68 o 
   7  -2   7       84.65       99.49     49.21 o 
   8  -2   7      978.14     1065.77     70.08 o 
   9  -2   7       92.07      171.07     54.01 o 
  10  -2   7      128.09      144.94     74.88 o 
  11  -2   7      264.90      211.22     84.43 o 
  12  -2   7     1124.83     1356.89    124.07 o 
  13  -2   7      398.24      200.75    178.38 o 
 -14  -1   7      149.70      246.75    109.20 o 
 -13  -1   7      689.47      800.28    198.10 o 
 -12  -1   7      213.25      207.08     84.31 o 
 -11  -1   7      407.36      291.32     81.38 o 
 -10  -1   7     1599.98     1719.54    119.62 o 
  -9  -1   7      104.56       92.26     54.16 o 
  -8  -1   7      166.53      143.08     55.45 o 
  -7  -1   7     2421.36     2475.32     86.09 o 
  -6  -1   7     1660.74     1660.68     77.61 o 
  -5  -1   7        8.30      -23.07     33.25 o 
  -4  -1   7       87.88       35.13     33.69 o 
  -3  -1   7      461.61      465.47     35.50 o 
  -2  -1   7     2545.22     2519.63     59.05 o 
  -1  -1   7      676.21      761.26     39.93 o 
   0  -1   7     4961.42     4658.98     63.31 o 
   1  -1   7     3496.17     3558.56     79.61 o 
   2  -1   7     2107.90     1957.33     74.55 o 
   3  -1   7      274.08      312.99     42.19 o 
   4  -1   7     2100.60     2127.03     80.82 o 
   5  -1   7      419.59      395.49     50.65 o 
   6  -1   7      564.71      663.12     56.86 o 
   7  -1   7      122.37      165.48     49.84 o 
   8  -1   7       67.40       68.69     48.73 o 
   9  -1   7      256.03      195.18     61.44 o 
  10  -1   7      403.27      375.63     84.09 o 
  11  -1   7     1082.59     1100.45    105.28 o 
  12  -1   7        0.57       32.69     90.69 o 
  13  -1   7      508.99      461.41    106.95 o 
 -14   0   7      120.31      253.56    107.54 o 
 -13   0   7        0.06      -62.63     89.83 o 
 -12   0   7      402.53      363.98     97.38 o 
 -11   0   7      898.93     1216.02    108.79 o 
 -10   0   7      295.42      401.10    114.51 o 
  -9   0   7        0.49      -44.51     68.87 o 
  -8   0   7     2928.62     2898.09     92.32 o 
  -7   0   7      335.15      467.41     53.97 o 
  -6   0   7     1768.53     1717.87     67.16 o 
  -5   0   7     2605.40     2580.29     68.57 o 
  -4   0   7      307.97      314.84     36.87 o 
  -3   0   7     3229.35     3001.80     63.85 o 
  -2   0   7      543.78      820.99     38.74 o 
  -1   0   7       39.50        3.03     28.65 o 
   0   0   7     4687.36     4996.93     97.60 o 
   1   0   7     8246.35     8281.12    133.67 o 
   2   0   7      623.82      643.16     47.22 o 
   3   0   7     1820.73     1858.13     57.64 o 
   4   0   7       43.80        8.21     32.01 o 
   5   0   7     1334.04     1412.99     69.82 o 
   6   0   7      501.42      488.54     52.68 o 
   7   0   7      964.44      783.83     59.87 o 
   8   0   7     1128.02     1186.92     71.37 o 
   9   0   7      584.21      605.72     67.30 o 
  10   0   7     1201.78     1132.99     80.82 o 
  11   0   7      226.77      176.60     86.24 o 
  12   0   7      206.53      208.80    177.79 o 
 -14   1   7       29.92       -1.89    103.31 o 
 -13   1   7      471.26      442.09     98.39 o 
 -12   1   7      165.40      133.27     81.21 o 
 -11   1   7      306.83      285.50     76.86 o 
 -10   1   7        1.23       33.71     80.36 o 
  -9   1   7     1769.41     1834.37    106.03 o 
  -8   1   7      313.20      255.22     73.00 o 
  -7   1   7     3166.00     3432.10     81.08 o 
  -6   1   7      176.99      208.45     39.49 o 
  -5   1   7      681.53      942.52     69.42 o 
  -4   1   7     4358.99     4265.23     71.65 o 
  -3   1   7      158.52      101.18     32.76 o 
  -2   1   7     6613.94     6402.25     91.26 o 
  -1   1   7      825.26      987.64     43.73 o 
   0   1   7      774.34      827.79     38.88 o 
   1   1   7     4517.20     4692.02     65.55 o 
   2   1   7     1378.03     1664.22     63.08 o 
   3   1   7      731.19      809.55     41.62 o 
   4   1   7     3886.67     4269.33     78.75 o 
   5   1   7      830.51      918.52     52.00 o 
   6   1   7     1331.12     1354.56     66.22 o 
   7   1   7       88.73       69.24     51.28 o 
   8   1   7     1622.06     1622.69     78.92 o 
   9   1   7       97.07      119.23     58.57 o 
  10   1   7      566.91      658.02     73.09 o 
  11   1   7      743.38      811.84    140.70 o 
  12   1   7        0.58      170.14    131.87 o 
 -14   2   7      338.85      207.45    104.67 o 
 -13   2   7        0.10      -12.53     87.51 o 
 -12   2   7      743.83      838.38    101.55 o 
 -11   2   7      623.49      727.78     93.45 o 
 -10   2   7      609.28      633.97     83.75 o 
  -9   2   7      344.26      353.23    125.40 o 
  -8   2   7     2358.97     2261.54     88.27 o 
  -7   2   7      161.07      144.20     42.74 o 
  -6   2   7     1903.05     1661.91     65.00 o 
  -5   2   7     1427.87     1522.86     62.95 o 
  -4   2   7     6433.05     5854.76    107.83 o 
  -3   2   7      702.26      747.60     49.37 o 
  -2   2   7     2015.78     2339.91     60.53 o 
  -1   2   7      208.35      239.97     31.83 o 
   0   2   7     1711.98     1868.70     56.91 o 
   1   2   7     6493.70     6513.17     84.76 o 
   2   2   7      112.74       10.97     27.93 o 
   3   2   7     3463.72     3109.08     65.56 o 
   4   2   7      207.11      209.81     35.47 o 
   5   2   7      825.15      781.72     48.05 o 
   6   2   7      586.78      519.89     49.67 o 
   7   2   7      461.55      606.60     52.41 o 
   8   2   7      154.58      222.33     70.32 o 
   9   2   7     3781.58     3629.15    134.41 o 
  10   2   7      226.52      204.12     80.71 o 
  11   2   7       38.06       69.77     73.68 o 
 -14   3   7      386.38      413.24    180.44 o 
 -13   3   7       86.41      -55.08    103.12 o 
 -12   3   7      625.01      693.92    212.23 o 
 -11   3   7      649.90      614.04    118.33 o 
 -10   3   7     1252.28     1306.41     97.61 o 
  -9   3   7      461.44      549.06     85.70 o 
  -8   3   7      137.00      179.22     52.85 o 
  -7   3   7     1855.67     1962.05     82.69 o 
  -6   3   7      625.98      740.02     47.34 o 
  -5   3   7      676.04      617.08     45.80 o 
  -4   3   7        3.83      -18.03     35.43 o 
  -3   3   7     3012.98     2964.95     66.47 o 
  -2   3   7       21.07       42.10     32.45 o 
  -1   3   7     3724.66     3918.54     66.41 o 
   0   3   7      850.97      864.37     43.06 o 
   1   3   7     2390.38     2825.75     62.91 o 
   2   3   7     1816.68     1670.64     69.17 o 
   3   3   7      102.45      180.26     35.69 o 
   4   3   7     3452.58     3410.96     70.64 o 
   5   3   7     1577.35     1733.87    110.71 o 
   6   3   7      461.12      529.03     59.92 o 
   7   3   7     1246.96     1452.42     78.53 o 
   8   3   7      577.90      669.74     67.41 o 
   9   3   7       69.46       21.16     97.84 o 
  10   3   7      620.91      829.75     98.65 o 
  11   3   7      372.30      365.59    145.41 o 
 -14   4   7       39.56      221.34    103.51 o 
 -13   4   7      391.48      609.67    102.77 o 
 -12   4   7       42.90      134.54     80.37 o 
 -11   4   7     1682.68     1665.26    187.21 o 
 -10   4   7     1919.79     1839.71     91.14 o 
  -9   4   7      125.26       -3.06     54.92 o 
  -8   4   7     2166.68     2323.31     88.69 o 
  -7   4   7      273.59      368.06     55.07 o 
  -6   4   7      669.64      736.84     81.26 o 
  -5   4   7        0.35       -1.38     36.24 o 
  -4   4   7      612.78      614.34     42.24 o 
  -3   4   7       10.54      -16.76     32.60 o 
  -2   4   7     1300.29     1280.18     60.42 o 
  -1   4   7       76.07      111.47     35.26 o 
   0   4   7     1830.50     1886.31     63.99 o 
   1   4   7      105.12       49.01     42.56 o 
   2   4   7     1060.33     1215.81     69.16 o 
   3   4   7      576.85      578.60     53.98 o 
   4   4   7     2623.37     2512.58     95.19 o 
   5   4   7      193.12      235.87     62.26 o 
   6   4   7       71.00      -19.33     52.87 o 
   7   4   7      486.61      433.78     62.03 o 
   8   4   7      226.38      200.60     53.79 o 
   9   4   7      189.11      172.79     61.73 o 
  10   4   7      129.40       94.73     84.28 o 
  11   4   7      897.75      734.72    140.70 o 
  12   4   7        1.92      -78.89    138.94 o 
 -13   5   7        0.26       12.87    115.98 o 
 -12   5   7      915.72     1163.73    159.84 o 
 -11   5   7       35.08       58.78    143.94 o 
 -10   5   7      277.49      385.13     72.60 o 
  -9   5   7      850.59      966.17     95.87 o 
  -8   5   7       55.85       11.06     54.32 o 
  -7   5   7      724.00      833.73     62.32 o 
  -6   5   7       81.61       88.81     47.70 o 
  -5   5   7     1702.45     1578.10     66.15 o 
  -4   5   7     2987.80     3120.65     70.50 o 
  -3   5   7      914.07      954.91     47.39 o 
  -2   5   7      982.67     1121.87     51.79 o 
  -1   5   7     3002.01     2987.90    120.90 o 
   0   5   7      293.45      494.86     54.92 o 
   1   5   7     3542.69     3032.52    123.92 o 
   2   5   7      791.73      814.95     61.91 o 
   3   5   7     1147.88     1030.49     63.79 o 
   4   5   7      278.56      316.38     57.70 o 
   5   5   7      132.30      130.51     55.70 o 
   6   5   7     1135.03     1298.58     84.75 o 
   7   5   7      901.41     1017.47     79.13 o 
   8   5   7      382.64      383.19     71.88 o 
   9   5   7      251.32      197.06     72.42 o 
  10   5   7      353.51      436.17    138.05 o 
  11   5   7       83.88      190.75    156.01 o 
  12   5   7      317.75      336.16    146.59 o 
 -13   6   7      126.39      -17.80    111.76 o 
 -12   6   7        0.60      -74.23     95.71 o 
 -11   6   7      199.45      168.95     83.40 o 
 -10   6   7      639.34      564.97     73.84 o 
  -9   6   7     1854.84     1902.48     92.05 o 
  -8   6   7        0.03      -54.11     54.11 o 
  -7   6   7      466.08      611.98     62.87 o 
  -6   6   7        0.95        0.22     50.20 o 
  -5   6   7       26.26      -12.55     41.73 o 
  -4   6   7     1916.28     1843.72     79.42 o 
  -3   6   7     4522.08     4394.53     96.66 o 
  -2   6   7     3544.88     3453.73     92.56 o 
  -1   6   7     1023.75     1078.24     65.14 o 
   0   6   7      906.48      899.52     60.28 o 
   1   6   7       18.95       -8.62     50.28 o 
   2   6   7     1930.89     2309.17     92.20 o 
   3   6   7       73.21       13.66     52.57 o 
   4   6   7      268.87      314.08     61.41 o 
   5   6   7      327.25      329.72     56.60 o 
   6   6   7       17.20      -54.98     54.98 o 
   7   6   7     1919.50     2005.85    108.63 o 
   8   6   7     1448.95     1451.16     86.32 o 
   9   6   7      395.44      588.27     85.69 o 
  10   6   7      730.54      743.74    110.31 o 
  11   6   7       96.77       -4.05     93.44 o 
  12   6   7      140.70       96.55    163.66 o 
 -13   7   7      278.94       95.98    105.18 o 
 -12   7   7      207.35      154.19     77.60 o 
 -11   7   7        5.76       -7.52     87.31 o 
 -10   7   7     1177.67     1190.41     91.17 o 
  -9   7   7      203.27      212.84     99.97 o 
  -8   7   7      503.72      611.30     79.32 o 
  -7   7   7        0.05      -50.59     50.59 o 
  -6   7   7      635.43      643.66     80.49 o 
  -5   7   7      153.83      194.88     64.74 o 
  -4   7   7      551.99      652.91     63.28 o 
  -3   7   7      533.41      562.46     72.21 o 
  -2   7   7     2769.21     2723.63     86.24 o 
  -1   7   7     5724.68     5436.83    109.07 o 
   0   7   7     1232.09     1255.69     68.73 o 
   1   7   7       40.17       -6.85     53.06 o 
   2   7   7     1949.16     2029.72     91.08 o 
   3   7   7     1029.35      990.34     69.94 o 
   4   7   7      735.02      753.33     67.97 o 
   5   7   7      320.43      363.01     59.98 o 
   6   7   7      246.73      266.44     60.55 o 
   7   7   7      308.17      280.50     67.74 o 
   8   7   7       35.97       -0.90     71.81 o 
   9   7   7      924.64      888.81    117.12 o 
  10   7   7      247.27      302.35    129.22 o 
  11   7   7      265.10      388.01    111.15 o 
 -12   8   7      146.52       -2.42     83.73 o 
 -11   8   7      549.15      610.23    123.16 o 
 -10   8   7       63.18      225.03     88.91 o 
  -9   8   7      583.38      549.10    103.65 o 
  -8   8   7       20.62       20.82     74.53 o 
  -7   8   7     3194.29     3307.75    139.45 o 
  -6   8   7      214.73      295.37     71.67 o 
  -5   8   7      323.44      348.95     76.54 o 
  -4   8   7        0.44      -41.74     60.53 o 
  -3   8   7     3822.56     3510.56    102.70 o 
  -2   8   7     1896.74     1863.48    110.50 o 
  -1   8   7      977.93     1029.31     72.52 o 
   0   8   7       14.52      -51.08     53.81 o 
   1   8   7        1.44       43.99     52.52 o 
   2   8   7       75.29       24.37     55.00 o 
   3   8   7     1089.64     1009.36     73.91 o 
   4   8   7      780.63      826.14     68.99 o 
   5   8   7      379.61      527.95    139.56 o 
   6   8   7      933.20     1006.67     97.00 o 
   7   8   7      261.65      186.60     84.31 o 
   8   8   7      805.22      834.43    110.34 o 
   9   8   7        4.84       28.30     94.39 o 
  10   8   7      576.93      641.30    109.91 o 
  11   8   7        1.28     -111.56    111.56 o 
 -12   9   7       65.74      -14.96    116.90 o 
 -11   9   7      291.37      297.17    110.10 o 
 -10   9   7      202.85      219.57     98.24 o 
  -9   9   7      130.48      178.12     93.32 o 
  -8   9   7      158.25       71.46     93.64 o 
  -7   9   7      126.41      111.99    106.56 o 
  -6   9   7     2762.73     2924.55    142.83 o 
  -5   9   7       83.67       86.80     66.53 o 
  -4   9   7      918.77     1118.77     98.18 o 
  -3   9   7      381.31      295.09     73.45 o 
  -2   9   7      619.43      635.00    104.85 o 
  -1   9   7       33.62       52.65     55.54 o 
   0   9   7       28.78       48.35     54.92 o 
   1   9   7      490.94      509.19     61.21 o 
   2   9   7      784.09      985.84     74.92 o 
   3   9   7        0.62       32.70     59.73 o 
   4   9   7     1056.92     1214.23    105.81 o 
   5   9   7       82.66       62.58     56.17 o 
   6   9   7      751.45      640.42     76.81 o 
   7   9   7      382.86      551.37    103.24 o 
   8   9   7       11.44       92.29     96.84 o 
   9   9   7      481.00      564.29    118.65 o 
  10   9   7        0.11      -37.79     91.82 o 
 -11  10   7      283.72      211.19    166.02 o 
 -10  10   7       26.38      164.91    115.42 o 
  -9  10   7      433.04      377.71    103.34 o 
  -8  10   7      416.90      620.46    151.60 o 
  -7  10   7      242.64      172.98     88.73 o 
  -6  10   7      912.05     1106.28     99.47 o 
  -5  10   7      271.47      220.15     94.20 o 
  -4  10   7       50.77      -26.47    135.41 o 
  -3  10   7     1017.51     1054.67     94.82 o 
  -2  10   7       14.08       47.61     72.42 o 
  -1  10   7      317.19      303.02     66.01 o 
   0  10   7      140.17       96.43     60.65 o 
   1  10   7      622.79      654.66     70.64 o 
   2  10   7      497.78      518.31     73.63 o 
   3  10   7      557.64      584.56     82.97 o 
   4  10   7      366.13      319.72     78.17 o 
   5  10   7      675.51      722.66     75.73 o 
   6  10   7       18.28      -29.68     90.37 o 
   7  10   7      275.16      209.92    102.18 o 
   8  10   7       56.46       12.56    107.89 o 
   9  10   7      187.65      165.96    101.28 o 
 -10  11   7        0.33      -10.93    103.20 o 
  -9  11   7       70.11      139.83    113.03 o 
  -8  11   7      761.05      877.79    115.87 o 
  -7  11   7      273.63      393.56    243.14 o 
  -6  11   7       61.38      -18.48     96.55 o 
  -5  11   7     1346.26     1273.57     99.65 o 
  -4  11   7      452.39      549.04     99.88 o 
  -3  11   7      240.62      102.99     85.86 o 
  -2  11   7      200.46      143.83     83.78 o 
  -1  11   7       98.38       62.12     60.80 o 
   0  11   7     1036.60     1042.73     79.28 o 
   1  11   7      215.95      172.08     65.52 o 
   2  11   7      749.67      843.01    194.54 o 
   3  11   7       14.57       47.00     62.72 o 
   4  11   7      979.66      985.45     87.78 o 
   5  11   7       63.07       52.84     75.43 o 
   6  11   7      381.58      462.71     96.49 o 
   7  11   7      210.07      259.96    100.57 o 
   8  11   7      464.05      576.36    197.22 o 
  -9  12   7        2.44      -37.98    100.55 o 
  -8  12   7      502.98      584.44    117.16 o 
  -7  12   7       36.78      100.08    102.40 o 
  -6  12   7      113.12      154.44     87.38 o 
  -5  12   7       48.60      -36.07     88.54 o 
  -4  12   7      371.97      400.96    103.22 o 
  -3  12   7       14.58       12.34     80.61 o 
  -2  12   7      352.94      361.25     99.40 o 
  -1  12   7       54.65      -64.00     94.67 o 
   0  12   7      103.52       71.24     66.43 o 
   1  12   7      270.06      274.71     94.58 o 
   2  12   7      218.29       87.16     73.08 o 
   3  12   7     1014.03      972.48     80.63 o 
   4  12   7        2.36      -81.47     81.47 o 
   5  12   7      820.28      620.58     84.16 o 
   6  12   7        0.69      -35.32    127.75 o 
   7  12   7      373.76      521.61    200.75 o 
  -8  13   7      116.81      207.41    111.94 o 
  -7  13   7      105.65      130.51    103.45 o 
  -6  13   7       42.50       22.96    100.26 o 
  -5  13   7      815.97      857.60    116.54 o 
  -4  13   7      531.43      535.84    107.58 o 
  -3  13   7      326.44       93.63    103.08 o 
  -2  13   7        7.28       -2.11     94.29 o 
  -1  13   7      326.44      418.45    103.53 o 
   0  13   7       67.64       50.27    102.78 o 
   1  13   7      221.46       29.02     98.30 o 
   2  13   7      467.60      428.14    112.98 o 
   3  13   7       72.94      -75.36    103.61 o 
   4  13   7      657.81      658.78    146.59 o 
   5  13   7       21.98       42.98    105.38 o 
  -6  14   7      170.71      -61.33    107.62 o 
  -5  14   7       58.43      197.22    113.75 o 
  -4  14   7      375.70      333.43    129.81 o 
  -3  14   7       25.95       62.65    105.63 o 
  -2  14   7      380.54      268.64    106.20 o 
  -1  14   7       82.11      -86.36    102.40 o 
   0  14   7      367.33      311.89    126.57 o 
   1  14   7        0.05      -94.09    100.95 o 
   2  14   7      450.81      134.59    119.03 o 
   3  14   7      289.74      342.63    150.71 o 
  -2 -14   8       60.44      -91.76     91.76 o 
  -1 -14   8       71.00      115.29    102.40 o 
   0 -14   8       45.23      -85.74    191.33 o 
   1 -14   8      220.14      109.41    104.96 o 
   2 -14   8       16.30      -97.73    151.89 o 
   3 -14   8      211.76      283.76    142.47 o 
   4 -14   8      111.29       81.24    142.47 o 
  -5 -13   8       41.38      181.83    106.26 o 
  -4 -13   8      229.28      232.14     91.29 o 
  -3 -13   8       10.69      -12.36     89.92 o 
  -2 -13   8      330.91      350.53    100.15 o 
  -1 -13   8       60.42       52.42     94.01 o 
   0 -13   8      838.94      667.07     95.20 o 
   1 -13   8        0.00       17.07     86.58 o 
   2 -13   8      146.08       84.75     96.26 o 
   3 -13   8        1.89      115.98    140.70 o 
   4 -13   8      289.10      453.31    162.49 o 
   5 -13   8       88.32      -45.92    170.73 o 
   6 -13   8       67.80      339.10    171.32 o 
  -7 -12   8      216.91      116.50    102.27 o 
  -6 -12   8      109.66       46.62     86.79 o 
  -5 -12   8      676.64      669.62     97.19 o 
  -4 -12   8      274.16      202.35    114.51 o 
  -3 -12   8       32.61      -30.66     81.17 o 
  -2 -12   8      369.50      410.29     84.86 o 
  -1 -12   8      293.58      295.55     91.63 o 
   0 -12   8        1.09       12.90     77.00 o 
   1 -12   8     1015.57      974.34    104.19 o 
   2 -12   8       24.85      131.43    100.97 o 
   3 -12   8      778.61      595.78    150.12 o 
   4 -12   8       33.35     -128.93    131.28 o 
   5 -12   8        0.35      -87.72    137.76 o 
   6 -12   8       18.60       -5.30    129.52 o 
   7 -12   8       60.28      210.76    154.24 o 
   8 -12   8      292.55      459.20    190.16 o 
  -8 -11   8       15.75       32.97     91.79 o 
  -7 -11   8      724.66      620.43    109.69 o 
  -6 -11   8        0.01      -29.03     79.87 o 
  -5 -11   8       24.83      173.51     81.71 o 
  -4 -11   8        6.59       -2.01    115.98 o 
  -3 -11   8      229.32      190.45     80.36 o 
  -2 -11   8      905.75      784.96    188.10 o 
  -1 -11   8      684.25      718.75    104.50 o 
   0 -11   8       20.42       83.34     71.13 o 
   1 -11   8      661.53      549.86     89.85 o 
   2 -11   8      350.84      337.82    125.10 o 
   3 -11   8      141.01      130.28     85.62 o 
   4 -11   8      654.13      752.97    135.41 o 
   5 -11   8      116.79       40.03    118.33 o 
   6 -11   8      359.66      614.03    134.23 o 
   7 -11   8       16.78     -101.26    143.06 o 
   8 -11   8      751.20      511.60    178.97 o 
   9 -11   8       90.55       27.67    142.47 o 
  -9 -10   8       43.11       16.51     96.39 o 
  -8 -10   8      376.98      482.74    105.56 o 
  -7 -10   8       32.71      -59.74     75.73 o 
  -6 -10   8      587.75      689.76     92.65 o 
  -5 -10   8       22.86      -69.73     69.73 o 
  -4 -10   8      836.78      827.01     94.51 o 
  -3 -10   8       77.47       51.69     76.95 o 
  -2 -10   8      195.93       21.52     64.33 o 
  -1 -10   8        0.45       -3.68     68.68 o 
   0 -10   8      901.00      874.59     90.95 o 
   1 -10   8      197.23      153.43     74.93 o 
   2 -10   8      575.73      558.75     86.16 o 
   3 -10   8      346.49      394.34     87.72 o 
   4 -10   8        5.05      132.62     81.76 o 
   5 -10   8       75.28      103.61    108.32 o 
   6 -10   8       10.18     -117.16    117.16 o 
   7 -10   8     1151.11     1261.63    180.74 o 
   8 -10   8       38.77      -45.92    141.29 o 
   9 -10   8      457.00      428.59    150.12 o 
  10 -10   8       52.20       85.95    153.66 o 
 -10  -9   8       84.47      186.62     81.18 o 
  -9  -9   8      369.03      381.80     81.75 o 
  -8  -9   8       80.49      127.21    127.09 o 
  -7  -9   8      682.89      588.39     94.66 o 
  -6  -9   8       40.72       -8.38     67.05 o 
  -5  -9   8      159.29      326.67     80.54 o 
  -4  -9   8     1018.06      863.89     90.94 o 
  -3  -9   8     2152.40     2034.97    133.64 o 
  -2  -9   8      143.53       87.39     75.10 o 
  -1  -9   8     1022.15     1125.11     85.30 o 
   0  -9   8      259.54      209.35     69.29 o 
   1  -9   8      164.54      145.21     80.07 o 
   2  -9   8      458.58      548.75    118.92 o 
   3  -9   8       13.87      -94.22    109.21 o 
   4  -9   8      341.32      335.26     80.38 o 
   5  -9   8       98.46      228.42    115.39 o 
   6  -9   8      755.16      654.07    139.53 o 
   7  -9   8      663.80      542.21    143.06 o 
   8  -9   8      576.56      766.51    159.54 o 
   9  -9   8       32.27        2.94    125.99 o 
  10  -9   8      234.18      279.64    146.59 o 
 -11  -8   8      564.56      560.38     90.35 o 
 -10  -8   8      609.31      690.89     90.12 o 
  -9  -8   8      344.29      386.82     97.00 o 
  -8  -8   8      474.94      500.94     99.20 o 
  -7  -8   8      113.52       80.49     61.48 o 
  -6  -8   8       13.58      -17.52     54.72 o 
  -5  -8   8     2212.98     2147.08    236.08 o 
  -4  -8   8     1919.14     1940.73    131.31 o 
  -3  -8   8      157.55      154.11     84.78 o 
  -2  -8   8     1668.47     1578.87    149.53 o 
  -1  -8   8      249.71      350.20     63.46 o 
   0  -8   8      815.63      815.41    115.39 o 
   1  -8   8     1653.28     1667.86    173.67 o 
   2  -8   8       29.04      109.39     70.73 o 
   3  -8   8      157.72      119.11     71.96 o 
   4  -8   8     2472.29     2455.46    125.08 o 
   5  -8   8      764.34      659.01     84.97 o 
   6  -8   8      628.54      790.65    137.17 o 
   7  -8   8      169.94      164.25    125.99 o 
   8  -8   8        7.65      -46.51    120.69 o 
   9  -8   8      447.50      422.11    136.58 o 
  10  -8   8      430.84      206.05    137.17 o 
  11  -8   8      564.57      558.11    151.30 o 
 -11  -7   8        1.84       -8.64     71.69 o 
 -10  -7   8      435.81      527.75     75.33 o 
  -9  -7   8      285.40      278.06     72.26 o 
  -8  -7   8     1312.89     1331.45     87.32 o 
  -7  -7   8      296.77      295.79     61.14 o 
  -6  -7   8     1458.93     1358.43    127.05 o 
  -5  -7   8       18.05      -31.73     56.39 o 
  -4  -7   8      398.13      474.21     72.02 o 
  -3  -7   8      359.43      216.00     72.98 o 
  -2  -7   8       36.23       14.06     59.98 o 
  -1  -7   8     2056.52     1896.36    194.87 o 
   0  -7   8      429.16      377.44     61.90 o 
   1  -7   8      847.32      927.98     66.30 o 
   2  -7   8      875.83      830.23     61.29 o 
   3  -7   8     1611.04     1640.04     87.45 o 
   4  -7   8      292.37      276.83     60.19 o 
   5  -7   8     1882.94     1889.46    114.33 o 
   6  -7   8      937.95      859.55    142.47 o 
   7  -7   8      892.15      976.69    142.47 o 
   8  -7   8      134.31      120.69    125.99 o 
   9  -7   8      149.10      270.22    130.11 o 
  10  -7   8      187.51      238.43    138.94 o 
  11  -7   8       28.24      154.24    125.99 o 
  12  -7   8      249.39      380.31    195.45 o 
 -12  -6   8       23.08      -50.36    100.99 o 
 -11  -6   8     1014.84     1160.73    141.48 o 
 -10  -6   8        8.31      -54.09     76.40 o 
  -9  -6   8     1536.19     1492.05     92.68 o 
  -8  -6   8      261.25      169.14     65.20 o 
  -7  -6   8      603.90      625.57    157.16 o 
  -6  -6   8      528.87      576.88     80.05 o 
  -5  -6   8     2937.94     2940.19     97.21 o 
  -4  -6   8      419.05      397.27     59.19 o 
  -3  -6   8      346.96      484.16    142.47 o 
  -2  -6   8      512.55      474.72     80.36 o 
  -1  -6   8        9.28      -16.12     42.54 o 
   0  -6   8     2751.60     2991.27     86.30 o 
   1  -6   8      290.92      363.24     54.52 o 
   2  -6   8       53.41      141.31     52.57 o 
   3  -6   8     2966.89     2534.11     89.09 o 
   4  -6   8     3310.81     3462.18    137.49 o 
   5  -6   8       20.60      -28.08     54.41 o 
   6  -6   8     1099.33     1223.59     72.71 o 
   7  -6   8        5.22      -12.56     69.93 o 
   8  -6   8      711.82      598.14    137.76 o 
   9  -6   8      201.34       77.71    127.16 o 
  10  -6   8      598.86      642.88    151.30 o 
  11  -6   8       70.04       -6.48    102.44 o 
  12  -6   8      126.81      139.53    184.27 o 
 -12  -5   8      520.70      627.85    103.82 o 
 -11  -5   8      224.23      246.40     99.28 o 
 -10  -5   8      626.12      646.59    123.46 o 
  -9  -5   8     1097.60     1177.67     86.96 o 
  -8  -5   8      328.20      269.40     69.41 o 
  -7  -5   8      212.72      267.13     56.83 o 
  -6  -5   8      438.44      579.36     62.84 o 
  -5  -5   8      927.67      927.64    128.73 o 
  -4  -5   8     1830.46     2032.12     80.62 o 
  -3  -5   8      110.90      111.15     46.99 o 
  -2  -5   8      702.08      695.17     54.42 o 
  -1  -5   8     1333.67     1209.52     62.72 o 
   0  -5   8      387.14      286.98     50.45 o 
   1  -5   8      567.05      370.09     49.87 o 
   2  -5   8     2909.63     2885.57    127.17 o 
   3  -5   8     1362.82     1137.64     65.12 o 
   4  -5   8      583.37      629.45     60.33 o 
   5  -5   8     1643.59     1778.92     89.53 o 
   6  -5   8        0.82       50.11     50.15 o 
   7  -5   8     1365.76     1375.12     80.37 o 
   8  -5   8      784.31      728.76     88.60 o 
   9  -5   8      975.45      945.07     99.70 o 
  10  -5   8       29.85      -37.09    111.86 o 
  11  -5   8      123.69      323.80    157.78 o 
  12  -5   8       34.94      -50.63    152.48 o 
 -13  -4   8      135.45       47.25     94.03 o 
 -12  -4   8       84.41       -4.49     96.01 o 
 -11  -4   8       80.31       33.56     84.51 o 
 -10  -4   8      252.24      275.05     65.35 o 
  -9  -4   8      699.06      803.97     74.41 o 
  -8  -4   8      303.36      271.37     62.95 o 
  -7  -4   8     1148.82     1149.98    122.72 o 
  -6  -4   8       24.37       40.18     50.67 o 
  -5  -4   8        2.62       18.46     48.60 o 
  -4  -4   8       51.43      193.77     49.19 o 
  -3  -4   8     2613.06     2360.54     65.97 o 
  -2  -4   8      541.55      645.61     56.19 o 
  -1  -4   8     2726.79     2393.30     88.15 o 
   0  -4   8      336.67      434.84     81.54 o 
   1  -4   8     1946.32     2056.13     80.24 o 
   2  -4   8      286.86      298.23     49.49 o 
   3  -4   8     1150.82     1088.02     63.62 o 
   4  -4   8     2348.24     2320.84     90.21 o 
   5  -4   8      359.52      271.10     55.58 o 
   6  -4   8      504.68      512.63     59.89 o 
   7  -4   8        8.95      -13.67     55.26 o 
   8  -4   8      736.25      745.95     67.35 o 
   9  -4   8      161.82       47.96    103.91 o 
  10  -4   8      136.27      250.98    107.74 o 
  11  -4   8      230.56      194.28    158.37 o 
  12  -4   8      414.08      444.48    174.85 o 
  13  -4   8       60.33      -91.25    177.20 o 
 -13  -3   8      951.02      957.82    137.99 o 
 -12  -3   8       71.75      124.32    100.49 o 
 -11  -3   8     1592.51     1502.98    117.57 o 
 -10  -3   8      140.20      204.03     64.59 o 
  -9  -3   8      286.33      344.92     62.83 o 
  -8  -3   8     1124.62     1123.55     72.50 o 
  -7  -3   8      150.10      105.61     56.25 o 
  -6  -3   8     1841.49     1663.38     82.09 o 
  -5  -3   8      124.33       81.64     47.76 o 
  -4  -3   8     2711.67     2782.22     85.11 o 
  -3  -3   8      106.35       66.65     34.84 o 
  -2  -3   8     1179.57     1326.99     91.26 o 
  -1  -3   8      663.22      729.36     39.60 o 
   0  -3   8     2922.97     3186.63     87.00 o 
   1  -3   8      664.24      774.04     54.36 o 
   2  -3   8     6992.48     7103.06    109.10 o 
   3  -3   8      174.46      118.10     46.40 o 
   4  -3   8      873.43      899.73     73.51 o 
   5  -3   8      885.33      908.09     65.64 o 
   6  -3   8        0.67      -51.60     51.60 o 
   7  -3   8     1884.75     1790.30     89.08 o 
   8  -3   8      243.23      291.49     59.21 o 
   9  -3   8      117.53       99.94    120.98 o 
  10  -3   8        1.69      -80.83     80.83 o 
  11  -3   8       48.04      -78.94     78.94 o 
  12  -3   8        5.42       -3.53    137.76 o 
  13  -3   8      467.47      241.96    190.16 o 
 -13  -2   8        8.81       38.84     92.21 o 
 -12  -2   8      188.45      353.21     91.73 o 
 -11  -2   8      116.96       68.11     86.16 o 
 -10  -2   8      402.68      323.99     91.06 o 
  -9  -2   8       30.76        9.08     62.03 o 
  -8  -2   8     4157.89     3949.85    105.26 o 
  -7  -2   8     1594.45     1515.70     83.11 o 
  -6  -2   8      402.86      459.90     57.73 o 
  -5  -2   8     1036.80     1145.92    110.81 o 
  -4  -2   8       27.03       33.12     37.05 o 
  -3  -2   8     2442.30     2308.97     70.95 o 
  -2  -2   8       33.45       42.40     32.41 o 
  -1  -2   8     1936.33     1832.92     58.98 o 
   0  -2   8     1455.89     1558.41     70.55 o 
   1  -2   8     4978.81     4865.10     93.88 o 
   2  -2   8      480.05      374.92     49.64 o 
   3  -2   8     3626.35     3527.67     88.58 o 
   4  -2   8      170.11      142.93     46.87 o 
   5  -2   8      738.19      783.76     62.30 o 
   6  -2   8        8.25      -40.06     45.74 o 
   7  -2   8        7.45        8.26     48.89 o 
   8  -2   8      186.15      180.06     55.53 o 
   9  -2   8       80.74      105.73     53.11 o 
  10  -2   8     1448.54     1607.48    121.55 o 
  11  -2   8      569.70      555.64    104.10 o 
  12  -2   8      382.96      458.18    105.75 o 
  13  -2   8       13.93      -19.43    160.13 o 
 -13  -1   8      307.40      377.44    112.06 o 
 -12  -1   8       65.84      -15.96    101.37 o 
 -11  -1   8      946.09      932.58    112.12 o 
 -10  -1   8      305.75      339.11     84.71 o 
  -9  -1   8      367.87      381.51    119.51 o 
  -8  -1   8       71.45       12.44     54.09 o 
  -7  -1   8     2581.66     2510.64     89.57 o 
  -6  -1   8      739.65      815.87     86.89 o 
  -5  -1   8      777.30      803.74     47.10 o 
  -4  -1   8      211.33      239.98     39.23 o 
  -3  -1   8      367.14      311.18     38.91 o 
  -2  -1   8     1526.34     1522.61     59.86 o 
  -1  -1   8      278.79      241.79     33.76 o 
   0  -1   8     9341.83     9293.41    173.14 o 
   1  -1   8      904.20      916.23     54.15 o 
   2  -1   8     2800.38     2567.65     80.45 o 
   3  -1   8        3.72       13.44     42.64 o 
   4  -1   8       76.95       72.06     47.44 o 
   5  -1   8      355.71      385.79     60.18 o 
   6  -1   8      614.26      646.86     64.14 o 
   7  -1   8       19.02        6.68     50.79 o 
   8  -1   8      122.57      224.31     57.72 o 
   9  -1   8       41.65        3.46     58.25 o 
  10  -1   8      545.86      360.39     84.08 o 
  11  -1   8      889.38     1054.95    108.83 o 
  12  -1   8      472.01      573.14    107.71 o 
  13  -1   8      374.45      332.04    146.00 o 
 -13   0   8      108.26      168.94     92.24 o 
 -12   0   8      420.99      353.50     90.54 o 
 -11   0   8       73.04      128.86     80.29 o 
 -10   0   8      737.15      720.34     87.82 o 
  -9   0   8      306.46      174.62     72.57 o 
  -8   0   8     4343.75     4497.90    110.72 o 
  -7   0   8       21.29        5.02     45.77 o 
  -6   0   8      898.90      899.44     94.32 o 
  -5   0   8       69.98       62.35     37.12 o 
  -4   0   8     2601.22     2224.37     67.60 o 
  -3   0   8        1.42       -0.33     33.50 o 
  -2   0   8      886.72      708.12     43.34 o 
  -1   0   8     3796.21     3549.04     65.25 o 
   0   0   8     3504.61     3382.78     78.01 o 
   1   0   8     1607.60     1576.93     56.72 o 
   2   0   8       13.50       53.40     41.70 o 
   3   0   8      640.16      654.03     73.83 o 
   4   0   8      755.38      738.71     58.99 o 
   5   0   8      488.07      517.45     54.91 o 
   6   0   8       93.10      130.63     48.31 o 
   7   0   8      924.89      829.18     63.76 o 
   8   0   8       21.10      -13.60     51.95 o 
   9   0   8      964.42      959.26     73.42 o 
  10   0   8      382.12      329.54     65.16 o 
  11   0   8      512.78      568.70    133.64 o 
  12   0   8       87.12      210.17    127.75 o 
  13   0   8      418.06      683.50    172.49 o 
 -13   1   8      190.37       60.91    102.58 o 
 -12   1   8      183.73      136.35     95.76 o 
 -11   1   8      641.21      671.81     99.23 o 
 -10   1   8      558.85      635.38     90.27 o 
  -9   1   8       34.70      124.76     68.43 o 
  -8   1   8      341.39      427.06    121.57 o 
  -7   1   8      259.98      275.88     46.56 o 
  -6   1   8     1617.15     1712.22     69.27 o 
  -5   1   8     4692.78     4440.93     84.97 o 
  -4   1   8      296.14      411.19     43.01 o 
  -3   1   8     3795.79     3991.09     74.29 o 
  -2   1   8      241.57      203.96     35.60 o 
  -1   1   8       28.79       80.60     32.28 o 
   0   1   8      208.02      151.91     32.32 o 
   1   1   8     2831.72     2714.16     64.32 o 
   2   1   8     2144.57     2282.10     65.70 o 
   3   1   8      804.73      821.28     53.11 o 
   4   1   8      314.95      373.46     51.05 o 
   5   1   8     1657.03     1648.94     83.58 o 
   6   1   8      594.87      622.93     56.97 o 
   7   1   8       94.36       41.61     64.76 o 
   8   1   8      714.80      817.52     65.42 o 
   9   1   8       27.81      101.28     74.11 o 
  10   1   8      855.60      941.10     98.63 o 
  11   1   8       22.59       37.09    124.81 o 
  12   1   8      528.71      529.85    151.89 o 
 -13   2   8      342.38      225.15    107.70 o 
 -12   2   8       36.71      -54.14     85.29 o 
 -11   2   8      220.57      289.13     87.39 o 
 -10   2   8      334.24      325.41     99.20 o 
  -9   2   8      287.63      255.82     82.69 o 
  -8   2   8     1080.72     1005.24     66.91 o 
  -7   2   8        1.16       -9.78     47.11 o 
  -6   2   8     1016.15     1115.16     55.10 o 
  -5   2   8     1001.91     1348.16     60.86 o 
  -4   2   8     1783.04     1952.55     67.05 o 
  -3   2   8       83.85      112.94     36.97 o 
  -2   2   8     4425.94     4306.26     74.05 o 
  -1   2   8        8.93       38.35     32.57 o 
   0   2   8       32.39      -29.00     29.00 o 
   1   2   8      413.09      579.74     66.62 o 
   2   2   8        5.54       53.29     32.78 o 
   3   2   8      998.17      833.84     46.70 o 
   4   2   8      795.32      934.04     47.89 o 
   5   2   8     1543.71     1428.94     59.05 o 
   6   2   8     1358.35     1613.98    110.14 o 
   7   2   8      114.70       63.70     69.49 o 
   8   2   8     1106.88     1113.22     94.34 o 
   9   2   8      830.32      797.76     91.54 o 
  10   2   8      229.05      152.48     82.73 o 
  11   2   8      519.56      560.19    108.07 o 
 -13   3   8        0.76      -85.13     85.13 o 
 -12   3   8      552.42      488.51     91.57 o 
 -11   3   8      111.13      206.22     75.33 o 
 -10   3   8     1775.11     1599.19    105.73 o 
  -9   3   8        1.12       45.33     62.44 o 
  -8   3   8        5.85      -49.36     49.36 o 
  -7   3   8     4750.00     4547.48    104.00 o 
  -6   3   8      393.00      331.25     43.10 o 
  -5   3   8     2547.55     2607.41     73.95 o 
  -4   3   8     3071.23     2761.93     74.44 o 
  -3   3   8     1486.40     1403.41     62.66 o 
  -2   3   8       28.38       37.96     35.03 o 
  -1   3   8     1707.25     1574.49     57.93 o 
   0   3   8      330.98      291.27     44.48 o 
   1   3   8     1058.50     1030.88     50.42 o 
   2   3   8       65.98       65.84     48.56 o 
   3   3   8     1903.09     1985.79     85.66 o 
   4   3   8      398.92      551.49     53.61 o 
   5   3   8      480.15      539.04     60.15 o 
   6   3   8      271.42      284.59     57.58 o 
   7   3   8     1096.41     1008.61     94.90 o 
   8   3   8      292.27      309.32     86.44 o 
   9   3   8       19.74      -41.59     79.53 o 
  10   3   8      651.53      548.26     97.73 o 
  11   3   8      220.99      155.37     90.36 o 
 -13   4   8      151.77      112.28    108.67 o 
 -12   4   8       51.90      -19.87     94.21 o 
 -11   4   8     1270.32     1365.86    116.89 o 
 -10   4   8       60.09       21.70     78.65 o 
  -9   4   8      744.54      779.29     70.01 o 
  -8   4   8      427.25      372.08     59.33 o 
  -7   4   8     1446.05     1437.13     82.58 o 
  -6   4   8      726.81      672.93     65.35 o 
  -5   4   8      528.33      641.18     60.01 o 
  -4   4   8      518.90      593.21     46.49 o 
  -3   4   8     1269.67     1438.53     64.43 o 
  -2   4   8      109.72      236.94     39.91 o 
  -1   4   8      261.51      351.07     52.31 o 
   0   4   8     1341.08     1680.16     79.21 o 
   1   4   8       36.97       49.94     46.04 o 
   2   4   8     3257.66     3276.03    107.91 o 
   3   4   8      189.88      107.71     51.08 o 
   4   4   8      445.71      410.80     58.00 o 
   5   4   8      123.00      112.78     50.36 o 
   6   4   8     1464.78     1583.81     90.63 o 
   7   4   8      226.54      199.13     59.50 o 
   8   4   8      753.97      886.57     95.71 o 
   9   4   8        0.34       -7.34     76.15 o 
  10   4   8      213.85      226.05     86.48 o 
  11   4   8       75.56      153.66    156.60 o 
  12   4   8      453.04      396.21    156.01 o 
 -13   5   8       78.53       44.48    109.33 o 
 -12   5   8      227.43      212.03     98.64 o 
 -11   5   8        2.00       36.20     84.20 o 
 -10   5   8     2754.86     2783.91    115.14 o 
  -9   5   8      186.85      180.04     64.20 o 
  -8   5   8      446.94      463.77     62.86 o 
  -7   5   8      172.42      230.75     56.32 o 
  -6   5   8        1.31      -28.95     68.02 o 
  -5   5   8      914.84      854.76     74.18 o 
  -4   5   8     2041.93     1958.42    135.79 o 
  -3   5   8      225.47      217.41     46.81 o 
  -2   5   8     3055.64     2801.04     87.30 o 
  -1   5   8      737.94      709.01     95.79 o 
   0   5   8      103.15       82.25     49.84 o 
   1   5   8      623.13      490.01     55.53 o 
   2   5   8      582.70      595.61     62.96 o 
   3   5   8      232.95      171.55     54.22 o 
   4   5   8      261.56      307.69     60.87 o 
   5   5   8     1461.93     1355.26     76.56 o 
   6   5   8      409.35      433.42     65.52 o 
   7   5   8      858.40      834.31     75.98 o 
   8   5   8      248.76      301.71     70.04 o 
   9   5   8      262.61      214.78     87.21 o 
  10   5   8        7.80     -110.09    138.94 o 
  11   5   8      590.97      517.48    148.95 o 
  12   5   8       55.89      -49.45    148.36 o 
 -13   6   8      231.52      161.69    110.55 o 
 -12   6   8      360.02      553.08    104.67 o 
 -11   6   8      307.20      368.25     87.73 o 
 -10   6   8      421.63      539.38     95.50 o 
  -9   6   8     1382.06     1420.37     85.53 o 
  -8   6   8      278.86      230.44     62.83 o 
  -7   6   8      472.04      616.16     64.74 o 
  -6   6   8     1656.39     1597.19    103.41 o 
  -5   6   8      212.96      243.62     71.54 o 
  -4   6   8      116.18      111.63     47.34 o 
  -3   6   8      776.80      735.60     61.44 o 
  -2   6   8      211.72      259.48     55.66 o 
  -1   6   8     1697.39     1604.54     79.53 o 
   0   6   8      268.33      382.40     55.72 o 
   1   6   8     4351.21     4189.97    234.08 o 
   2   6   8      234.85      192.19     57.84 o 
   3   6   8        8.04      -50.80     50.80 o 
   4   6   8      670.86      875.33     75.99 o 
   5   6   8      802.33      704.07     69.25 o 
   6   6   8     2966.02     2989.38    106.42 o 
   7   6   8       19.81      -63.53     63.53 o 
   8   6   8      519.94      569.13     74.53 o 
   9   6   8      937.49      926.60    166.39 o 
  10   6   8      151.82        2.35    121.86 o 
  11   6   8       15.64       87.72    165.43 o 
 -12   7   8      284.59      140.53     98.12 o 
 -11   7   8      205.63      140.97     78.36 o 
 -10   7   8       55.20      -15.57     67.62 o 
  -9   7   8      355.71      408.62    220.48 o 
  -8   7   8       24.43      -21.44     75.56 o 
  -7   7   8       41.47       14.28     85.36 o 
  -6   7   8      465.77      438.23     85.51 o 
  -5   7   8       76.03        7.37     60.42 o 
  -4   7   8      600.58      561.64     83.67 o 
  -3   7   8     1355.72     1361.50     76.03 o 
  -2   7   8     2971.05     3224.39     96.77 o 
  -1   7   8       14.30       24.06     51.46 o 
   0   7   8      963.76      951.81     71.39 o 
   1   7   8       57.43       62.81     56.80 o 
   2   7   8       99.37      118.22     59.38 o 
   3   7   8      171.16      134.50     56.84 o 
   4   7   8     1997.48     1705.43     89.61 o 
   5   7   8      260.56      240.42     55.45 o 
   6   7   8      132.63       85.60     61.22 o 
   7   7   8      151.04      156.42     65.16 o 
   8   7   8      124.42       29.79     69.72 o 
   9   7   8      946.77      868.45    111.41 o 
  10   7   8      224.35      191.33    164.25 o 
  11   7   8      296.56      183.09    143.06 o 
 -12   8   8      231.31       88.71    105.38 o 
 -11   8   8       67.99      149.42     97.86 o 
 -10   8   8      344.40      512.62    108.01 o 
  -9   8   8       22.81      -53.72     87.34 o 
  -8   8   8      308.33      350.53     88.14 o 
  -7   8   8      115.09      202.86     82.35 o 
  -6   8   8      659.93      641.79     83.58 o 
  -5   8   8      379.98      443.58    106.85 o 
  -4   8   8       75.42       76.44     68.32 o 
  -3   8   8     1021.64     1001.83     69.81 o 
  -2   8   8      196.68      184.75     64.69 o 
  -1   8   8     2900.03     2748.31    100.97 o 
   0   8   8        0.07      -48.58     55.95 o 
   1   8   8       17.05       41.87     57.37 o 
   2   8   8       96.46       80.60     57.88 o 
   3   8   8      163.81      224.59     61.02 o 
   4   8   8        0.10       22.11     62.02 o 
   5   8   8     1483.12     1442.08    107.75 o 
   6   8   8      522.14      556.69     75.34 o 
   7   8   8      270.69      220.27     76.35 o 
   8   8   8       80.31       29.37     85.46 o 
   9   8   8      302.23      256.94    120.77 o 
  10   8   8      253.69      217.37    127.75 o 
 -11   9   8      217.29      175.67    107.98 o 
 -10   9   8      121.25      174.74    111.86 o 
  -9   9   8      214.35      353.98    108.00 o 
  -8   9   8       18.49      -10.12     84.74 o 
  -7   9   8     1818.63     1856.98    113.64 o 
  -6   9   8      682.92      617.98     97.69 o 
  -5   9   8      723.28      722.28    156.60 o 
  -4   9   8       40.30       62.70     75.90 o 
  -3   9   8      861.60      928.44    130.99 o 
  -2   9   8     1379.61     1497.58     96.61 o 
  -1   9   8        1.94       -3.34     55.25 o 
   0   9   8      680.84      667.80     68.42 o 
   1   9   8       69.41       67.36     58.93 o 
   2   9   8      307.74      322.77     64.95 o 
   3   9   8       49.52       14.88     62.62 o 
   4   9   8     1406.75     1660.97     95.79 o 
   5   9   8       67.35      166.70     68.90 o 
   6   9   8      548.50      537.73     77.37 o 
   7   9   8      106.79       83.29     96.08 o 
   8   9   8       97.68       73.09    103.29 o 
   9   9   8       43.41      -98.97     98.97 o 
 -10  10   8      127.52      309.05    114.51 o 
  -9  10   8       50.89      -17.34     93.90 o 
  -8  10   8      449.44      512.47    104.67 o 
  -7  10   8       73.92       62.32     85.33 o 
  -6  10   8     1559.16     1489.25    114.14 o 
  -5  10   8       14.31       52.07     80.13 o 
  -4  10   8      837.84      647.99     93.70 o 
  -3  10   8        0.33      -71.79     71.79 o 
  -2  10   8       22.52      -46.67     60.70 o 
  -1  10   8      224.13      203.10     66.66 o 
   0  10   8      322.91      446.20     71.05 o 
   1  10   8     1429.72     1508.02     91.47 o 
   2  10   8      213.64      306.19     75.94 o 
   3  10   8       56.95      -38.00     66.69 o 
   4  10   8      317.15      302.97     73.25 o 
   5  10   8      922.53      893.89     80.23 o 
   6  10   8        0.00      -14.71     87.72 o 
   7  10   8      852.15      896.21    118.96 o 
   8  10   8        1.28       57.04    108.67 o 
  -9  11   8      599.03      669.95    131.75 o 
  -8  11   8       99.81      135.22     97.38 o 
  -7  11   8      918.95      967.52    110.92 o 
  -6  11   8      127.75      -20.98     91.22 o 
  -5  11   8      695.36      770.86     97.38 o 
  -4  11   8      309.41      299.00     95.53 o 
  -3  11   8      156.58      275.38     97.80 o 
  -2  11   8        0.79       37.50     87.19 o 
  -1  11   8       40.18       90.71     61.54 o 
   0  11   8       86.29      153.15     85.88 o 
   1  11   8      849.14      751.41     82.49 o 
   2  11   8      622.70      677.63     85.33 o 
   3  11   8      129.79       36.82     75.89 o 
   4  11   8      418.52      359.79     94.90 o 
   5  11   8      638.45      580.26     83.03 o 
   6  11   8      637.92      560.33    105.08 o 
   7  11   8       11.33     -193.39    193.39 o 
  -8  12   8      180.38       30.91    107.88 o 
  -7  12   8      185.57      228.63    100.48 o 
  -6  12   8      384.39      428.74    212.82 o 
  -5  12   8      185.97       91.19     96.24 o 
  -4  12   8      170.13      135.45    101.60 o 
  -3  12   8       70.80      -20.75     80.23 o 
  -2  12   8      152.46      162.17    101.60 o 
  -1  12   8      126.92      -70.78     95.04 o 
   0  12   8      834.86     1036.63     83.31 o 
   1  12   8        0.58      -26.32     85.16 o 
   2  12   8      988.98     1008.99     93.68 o 
   3  12   8      112.22      157.15     68.00 o 
   4  12   8      108.22      321.01     92.87 o 
   5  12   8     1058.69      989.21    104.09 o 
   6  12   8      415.48      339.30    105.23 o 
  -7  13   8      128.08       38.17    111.29 o 
  -6  13   8      159.38      176.27    116.35 o 
  -5  13   8       86.36      169.83    107.87 o 
  -4  13   8      123.84      -39.75     98.08 o 
  -3  13   8        2.96      -96.18     96.18 o 
  -2  13   8      306.29      108.43    108.46 o 
  -1  13   8     1339.04     1476.25    126.00 o 
   0  13   8       17.31      -94.62     94.62 o 
   1  13   8      516.54      637.33     94.24 o 
   2  13   8        8.69      -44.24     79.88 o 
   3  13   8      216.43      207.04     83.16 o 
   4  13   8      143.83       93.34     94.62 o 
  -4  14   8       43.83      200.33    121.92 o 
  -3  14   8      282.46      231.37    109.90 o 
  -2  14   8      262.43      274.06    134.23 o 
  -1  14   8      163.46       93.83    109.79 o 
   0  14   8      559.72      448.08    113.64 o 
   1  14   8        0.67      141.44    113.55 o 
  -3 -13   9      327.02      185.89    184.86 o 
  -2 -13   9       50.59       68.78     96.60 o 
  -1 -13   9      566.61      458.04    100.92 o 
   0 -13   9      384.54      436.22    159.54 o 
   1 -13   9        0.11      -89.92     89.92 o 
   2 -13   9      357.55      315.18     96.48 o 
   3 -13   9      180.93       84.19    156.01 o 
   4 -13   9      117.83      405.04    187.21 o 
   5 -13   9       59.89       67.11    176.03 o 
  -6 -12   9      428.38      339.15    102.01 o 
  -5 -12   9       51.31       76.28    128.05 o 
  -4 -12   9       55.64      -24.45     81.56 o 
  -3 -12   9       85.41       49.45     95.12 o 
  -2 -12   9      602.95      627.34     91.32 o 
  -1 -12   9      496.46      638.98     97.61 o 
   0 -12   9      460.38      596.82    105.08 o 
   1 -12   9      100.39      106.07     94.82 o 
   2 -12   9      113.13      -10.03    100.95 o 
   3 -12   9       86.28       65.94    143.65 o 
   4 -12   9        2.90      -65.94    128.34 o 
   5 -12   9       54.02       42.98    134.82 o 
   6 -12   9      218.63      107.15    140.12 o 
   7 -12   9      274.60      114.80    180.15 o 
  -7 -11   9      250.16      132.81    105.08 o 
  -6 -11   9        2.30      -45.57     97.20 o 
  -5 -11   9      945.67      838.42    101.12 o 
  -4 -11   9       65.22       29.47     92.35 o 
  -3 -11   9      522.73      419.54     87.30 o 
  -2 -11   9      180.29      140.17     82.55 o 
  -1 -11   9       36.85       43.82     80.04 o 
   0 -11   9      215.62      160.79     83.62 o 
   1 -11   9     1177.41     1134.06    108.23 o 
   2 -11   9      238.07      246.76    111.56 o 
   3 -11   9      500.86      455.01     89.27 o 
   4 -11   9       60.59      -18.25    116.57 o 
   5 -11   9        6.19      157.19    118.33 o 
   6 -11   9       62.68      -39.44    139.53 o 
   7 -11   9       62.09     -147.18    158.37 o 
   8 -11   9      831.00     1288.12    199.58 o 
  -8 -10   9      830.96      809.92    112.70 o 
  -7 -10   9      299.40      349.70    135.99 o 
  -6 -10   9       47.81       18.22     90.86 o 
  -5 -10   9      833.18      766.34    101.26 o 
  -4 -10   9      387.20      340.89    144.24 o 
  -3 -10   9       11.03      -51.05     82.32 o 
  -2 -10   9      963.74      949.82     89.09 o 
  -1 -10   9        4.11      -17.76     72.22 o 
   0 -10   9      395.50      297.19     81.89 o 
   1 -10   9      140.09      101.14     80.34 o 
   2 -10   9      275.69      350.33     94.80 o 
   3 -10   9      357.41      330.00     86.79 o 
   4 -10   9     1713.74     1600.35    111.46 o 
   5 -10   9      248.27      379.14    133.64 o 
   6 -10   9      245.86      191.33    148.36 o 
   7 -10   9      128.96        5.89    153.07 o 
   8 -10   9        6.36      118.92    140.70 o 
   9 -10   9      338.38       22.37    137.76 o 
  -9  -9   9       31.72      -58.43    100.76 o 
  -8  -9   9      420.40      249.82    106.57 o 
  -7  -9   9      185.43      190.52     91.42 o 
  -6  -9   9      240.91      377.62     84.77 o 
  -5  -9   9       25.31       22.50     81.19 o 
  -4  -9   9      523.76      468.90     92.67 o 
  -3  -9   9     1030.87     1067.88     97.43 o 
  -2  -9   9      364.49      320.15     76.32 o 
  -1  -9   9      103.68      253.00     81.10 o 
   0  -9   9      318.74      153.70    101.55 o 
   1  -9   9      731.52      802.09    135.99 o 
   2  -9   9      167.01      177.56     81.30 o 
   3  -9   9      959.98     1072.14    103.72 o 
   4  -9   9       46.54       12.61     79.63 o 
   5  -9   9      824.13      691.16    148.95 o 
   6  -9   9        0.23       -5.89    134.23 o 
   7  -9   9      578.50      346.76    152.48 o 
   8  -9   9       17.46      -54.75    125.40 o 
   9  -9   9      184.84      362.06    142.47 o 
  10  -9   9       98.20      176.62    170.73 o 
 -10  -8   9      104.18       56.15     80.66 o 
  -9  -8   9      261.90      330.15    106.04 o 
  -8  -8   9      519.04      532.41    102.76 o 
  -7  -8   9     1184.32     1353.08    110.94 o 
  -6  -8   9        0.32      -52.53     76.19 o 
  -5  -8   9     2726.35     2414.69    215.47 o 
  -4  -8   9       46.89      231.34    200.75 o 
  -3  -8   9        1.56       82.38     67.95 o 
  -2  -8   9       47.94       60.15     69.53 o 
  -1  -8   9     1063.75      962.96     88.60 o 
   0  -8   9     1071.88      841.22     82.37 o 
   1  -8   9       63.15      127.82     71.72 o 
   2  -8   9      624.41      674.76    196.93 o 
   3  -8   9       21.04      107.77     74.18 o 
   4  -8   9     1133.14     1256.51    129.22 o 
   5  -8   9       28.77       11.48     67.17 o 
   6  -8   9     1250.44     1503.00    168.96 o 
   7  -8   9        0.83     -124.22    124.22 o 
   8  -8   9      210.94      251.38    130.70 o 
   9  -8   9        0.69        4.71    117.74 o 
  10  -8   9      551.82      638.17    168.96 o 
 -11  -7   9      233.38      141.03     91.04 o 
 -10  -7   9      513.91      639.83     95.78 o 
  -9  -7   9      396.40      462.93     80.14 o 
  -8  -7   9      244.74      241.67     67.58 o 
  -7  -7   9        5.81      -61.81     76.77 o 
  -6  -7   9       37.55       -8.66     75.55 o 
  -5  -7   9      249.48      150.42     75.76 o 
  -4  -7   9     4245.03     3929.80    133.44 o 
  -3  -7   9       15.72      -69.58    114.80 o 
  -2  -7   9      929.14     1036.07     83.40 o 
  -1  -7   9       48.46       37.24     64.73 o 
   0  -7   9       38.09       31.34     51.90 o 
   1  -7   9     1977.80     1951.83     93.70 o 
   2  -7   9       22.17      -49.09     53.50 o 
   3  -7   9      316.83      408.26     66.39 o 
   4  -7   9     1587.81     1651.84     86.32 o 
   5  -7   9     1716.35     1567.82     92.81 o 
   6  -7   9        5.24       -1.34     66.96 o 
   7  -7   9      276.77      352.64    133.64 o 
   8  -7   9       67.65      159.54    125.99 o 
   9  -7   9       43.97      -75.94    109.50 o 
  10  -7   9        7.68      166.61    130.70 o 
  11  -7   9      587.96      561.05    154.24 o 
 -11  -6   9      156.67      209.28     82.10 o 
 -10  -6   9      122.40      174.35     75.58 o 
  -9  -6   9      468.33      561.02     82.65 o 
  -8  -6   9      226.66      276.37     94.84 o 
  -7  -6   9      373.20      401.85     66.03 o 
  -6  -6   9      462.30      493.39     83.98 o 
  -5  -6   9     1639.81     1586.92    110.97 o 
  -4  -6   9       26.40        3.41     61.39 o 
  -3  -6   9      155.95       82.86     69.24 o 
  -2  -6   9      674.84      708.21     83.21 o 
  -1  -6   9     1530.51     1481.95     98.49 o 
   0  -6   9      755.00      855.71     64.31 o 
   1  -6   9      309.97      380.93     59.87 o 
   2  -6   9      333.18      379.82     60.01 o 
   3  -6   9        4.86       -4.83     51.34 o 
   4  -6   9      432.90      508.98     62.97 o 
   5  -6   9      749.55      770.77     71.11 o 
   6  -6   9      335.31      379.86     69.54 o 
   7  -6   9      359.05      258.54     84.17 o 
   8  -6   9      259.17      325.49    109.50 o 
   9  -6   9       19.67       55.93    111.27 o 
  10  -6   9      108.39       -7.06    132.46 o 
  11  -6   9       56.53      104.79    120.10 o 
 -12  -5   9       46.32      146.44    108.63 o 
 -11  -5   9      181.07       37.21     94.20 o 
 -10  -5   9       37.46       21.80     69.94 o 
  -9  -5   9      584.83      474.43     71.18 o 
  -8  -5   9      292.54      259.99     62.90 o 
  -7  -5   9     1272.34     1227.84     78.52 o 
  -6  -5   9     1008.42     1154.05     82.60 o 
  -5  -5   9      780.21      748.76     82.54 o 
  -4  -5   9     1474.94     1507.71    100.38 o 
  -3  -5   9       11.19       23.99     58.58 o 
  -2  -5   9     1720.42     1549.59    138.92 o 
  -1  -5   9      111.39      113.09     50.45 o 
   0  -5   9      779.90      861.84     67.43 o 
   1  -5   9       74.60      112.37     47.59 o 
   2  -5   9     1975.69     2045.54    130.78 o 
   3  -5   9      277.89      317.25     55.82 o 
   4  -5   9     1967.63     1857.98     94.35 o 
   5  -5   9      119.82      157.62     57.91 o 
   6  -5   9       37.34      -17.89     57.40 o 
   7  -5   9      183.44      159.51     60.46 o 
   8  -5   9      547.62      560.04     98.04 o 
   9  -5   9      369.17      326.12     86.94 o 
  10  -5   9        2.10       15.34    112.45 o 
  11  -5   9       33.20      -53.57    130.11 o 
  12  -5   9        4.37     -127.75    160.13 o 
 -12  -4   9     1088.04     1022.88    126.92 o 
 -11  -4   9        2.01       74.81     89.19 o 
 -10  -4   9      821.13      858.39     95.34 o 
  -9  -4   9       15.06       56.04     88.92 o 
  -8  -4   9      599.15      560.46     73.87 o 
  -7  -4   9      733.20      689.13    102.34 o 
  -6  -4   9       67.62      109.74     60.42 o 
  -5  -4   9      427.56      404.39     56.50 o 
  -4  -4   9      479.32      522.38    151.01 o 
  -3  -4   9      633.05      679.09     72.12 o 
  -2  -4   9        3.78      -17.52     47.12 o 
  -1  -4   9     1688.60     1771.17     81.35 o 
   0  -4   9      260.33      269.04     47.93 o 
   1  -4   9     1941.35     1839.10    115.71 o 
   2  -4   9       85.95      101.34     50.19 o 
   3  -4   9     1749.82     1751.59     85.63 o 
   4  -4   9      471.38      526.53     62.85 o 
   5  -4   9     1040.11     1152.24     73.60 o 
   6  -4   9      413.85      559.05     62.17 o 
   7  -4   9     1078.12      937.43     70.67 o 
   8  -4   9      514.14      442.50     68.06 o 
   9  -4   9      551.80      537.77     91.29 o 
  10  -4   9        4.31      -50.96     80.41 o 
  11  -4   9      328.60      135.97    106.51 o 
  12  -4   9      358.03      369.72    176.03 o 
 -12  -3   9       42.76       43.28     92.15 o 
 -11  -3   9       23.96       85.97     91.66 o 
 -10  -3   9       10.33       53.13     90.94 o 
  -9  -3   9      915.76     1012.10     82.75 o 
  -8  -3   9      277.72      233.41     69.87 o 
  -7  -3   9     1771.70     1722.15     88.70 o 
  -6  -3   9      610.48      642.11     63.61 o 
  -5  -3   9      192.72      162.20     80.14 o 
  -4  -3   9     1589.54     1548.82     71.44 o 
  -3  -3   9      494.62      492.86     54.28 o 
  -2  -3   9     3854.66     3939.74    106.56 o 
  -1  -3   9     5120.70     4911.68    107.54 o 
   0  -3   9        2.98       -2.52     47.33 o 
   1  -3   9      773.61      783.70     86.75 o 
   2  -3   9     1042.39     1177.00     64.91 o 
   3  -3   9        6.23      -20.86     44.39 o 
   4  -3   9      674.43      698.44     64.27 o 
   5  -3   9      772.03      719.40     63.28 o 
   6  -3   9     2040.51     1914.76     97.75 o 
   7  -3   9       26.08       27.61     52.00 o 
   8  -3   9      111.22      231.85     61.22 o 
   9  -3   9      155.12      123.20     81.15 o 
  10  -3   9      419.91      459.62    117.74 o 
  11  -3   9       89.72       69.34    101.91 o 
  12  -3   9      201.87      211.78    108.92 o 
 -13  -2   9       74.06      155.08    117.02 o 
 -12  -2   9      633.12      702.47    119.67 o 
 -11  -2   9      199.97      167.60     93.02 o 
 -10  -2   9      132.76       18.85    117.45 o 
  -9  -2   9       34.09      -52.59     58.12 o 
  -8  -2   9      457.06      361.44     72.15 o 
  -7  -2   9        2.09       -3.13     59.07 o 
  -6  -2   9     3232.66     3240.19    133.24 o 
  -5  -2   9       12.97       31.96     46.38 o 
  -4  -2   9      272.41      312.66     41.50 o 
  -3  -2   9      563.44      564.93     43.67 o 
  -2  -2   9      250.04      294.97     50.23 o 
  -1  -2   9      633.47      687.47    111.95 o 
   0  -2   9     7808.81     7450.01    112.47 o 
   1  -2   9     1757.38     1815.99     83.03 o 
   2  -2   9      894.92     1057.00     64.31 o 
   3  -2   9       21.97       28.89     61.05 o 
   4  -2   9       64.09       67.52     70.31 o 
   5  -2   9      772.96      852.05     68.16 o 
   6  -2   9      108.84      138.89     57.08 o 
   7  -2   9     1427.11     1692.63     88.06 o 
   8  -2   9        0.64      -25.54     56.52 o 
   9  -2   9      141.98       85.17     61.90 o 
  10  -2   9       53.77       49.82    131.28 o 
  11  -2   9      350.02      298.87    134.82 o 
  12  -2   9       44.50       52.69    105.32 o 
 -13  -1   9       45.98      140.63    122.75 o 
 -12  -1   9      349.50      435.46     96.13 o 
 -11  -1   9      670.86      787.51     99.81 o 
 -10  -1   9        3.36      -13.04     75.81 o 
  -9  -1   9      522.67      499.10     81.21 o 
  -8  -1   9       43.90       40.19     51.50 o 
  -7  -1   9      495.49      442.11     57.44 o 
  -6  -1   9       19.21       37.27     55.19 o 
  -5  -1   9      528.70      574.26     50.72 o 
  -4  -1   9      473.57      543.05     47.55 o 
  -3  -1   9     3124.48     3046.99     77.75 o 
  -2  -1   9      428.69      451.31     41.47 o 
  -1  -1   9     2760.36     2678.80     88.14 o 
   0  -1   9       61.19       69.78     50.44 o 
   1  -1   9     2919.44     2643.34     85.32 o 
   2  -1   9     1993.84     1997.90     97.78 o 
   3  -1   9      219.51       97.70     51.16 o 
   4  -1   9      280.06      349.51     55.39 o 
   5  -1   9      612.38      559.36     58.94 o 
   6  -1   9       18.15       31.79     51.27 o 
   7  -1   9        9.90       34.89     55.09 o 
   8  -1   9       78.36       68.25     56.13 o 
   9  -1   9       21.57       28.58     58.06 o 
  10  -1   9     1063.91     1083.83    105.78 o 
  11  -1   9       24.45       -2.73    167.79 o 
  12  -1   9      722.19      705.29    151.89 o 
 -13   0   9        1.88      -11.74    110.67 o 
 -12   0   9      231.11      300.45    108.67 o 
 -11   0   9      754.37      759.55    206.64 o 
 -10   0   9      881.94      786.68    201.05 o 
  -9   0   9      229.19      326.18     82.40 o 
  -8   0   9      419.98      354.94     67.17 o 
  -7   0   9     1750.21     1677.71    102.16 o 
  -6   0   9     3030.68     2956.28     91.82 o 
  -5   0   9     1057.40     1068.82     54.31 o 
  -4   0   9      458.84      384.98     42.38 o 
  -3   0   9      646.67      659.37     44.66 o 
  -2   0   9      390.60      372.50     42.28 o 
  -1   0   9      103.14      123.02     39.02 o 
   0   0   9     2358.02     2389.77     89.89 o 
   1   0   9      706.34      651.39     53.95 o 
   2   0   9     1219.50     1089.52     61.11 o 
   3   0   9      187.86      145.77     54.20 o 
   4   0   9      581.16      573.61     63.92 o 
   5   0   9       26.85       81.69     51.07 o 
   6   0   9      108.52      127.28     53.68 o 
   7   0   9        3.22       39.99     54.66 o 
   8   0   9      517.24      488.23     61.75 o 
   9   0   9      989.10      906.38    102.15 o 
  10   0   9        0.70      118.45     83.62 o 
  11   0   9      231.66      216.65    143.65 o 
  12   0   9       29.06      -84.19    158.37 o 
 -13   1   9      114.17      -11.86     95.94 o 
 -12   1   9      243.68      297.97     92.96 o 
 -11   1   9       14.56      -49.12     78.70 o 
 -10   1   9      198.90      215.99     84.04 o 
  -9   1   9      805.80      810.35    162.78 o 
  -8   1   9      909.37     1002.31     89.51 o 
  -7   1   9     2242.61     2194.03     91.03 o 
  -6   1   9     2298.53     2317.00     74.35 o 
  -5   1   9      157.41      111.36     42.83 o 
  -4   1   9      804.74      853.34     50.60 o 
  -3   1   9     1085.15     1182.49     55.79 o 
  -2   1   9      460.55      487.85     43.20 o 
  -1   1   9     2809.32     3044.93     76.94 o 
   0   1   9      599.32      531.37     39.80 o 
   1   1   9     1512.27     1508.72     71.41 o 
   2   1   9       97.85       86.10     46.22 o 
   3   1   9       11.02      -63.78     63.78 o 
   4   1   9      168.59      180.75     52.19 o 
   5   1   9     2068.39     2056.13     86.88 o 
   6   1   9      315.95      124.93     54.99 o 
   7   1   9      804.09      770.35     86.58 o 
   8   1   9      541.86      581.17     90.84 o 
   9   1   9      448.73      420.96     95.32 o 
  10   1   9     1373.42     1387.83    118.02 o 
  11   1   9       74.25      127.75    127.16 o 
  12   1   9      309.70      297.30    153.66 o 
 -13   2   9      376.93      257.39    105.08 o 
 -12   2   9       10.52       48.30     86.06 o 
 -11   2   9     1017.31      896.62    104.27 o 
 -10   2   9        0.54       92.68     74.51 o 
  -9   2   9        4.80       90.56     90.66 o 
  -8   2   9       68.09       93.03     68.45 o 
  -7   2   9      964.73     1037.70     96.21 o 
  -6   2   9       69.43       -7.73     48.10 o 
  -5   2   9     2572.31     2356.05    105.88 o 
  -4   2   9       45.56       -5.42     39.80 o 
  -3   2   9     4882.71     4958.19    168.51 o 
  -2   2   9      408.63      395.80     43.37 o 
  -1   2   9      178.78      222.13     38.32 o 
   0   2   9     2398.07     2701.66     71.72 o 
   1   2   9        7.01       -3.47     35.00 o 
   2   2   9      559.40      635.04     43.78 o 
   3   2   9      774.18      678.88     79.72 o 
   4   2   9      935.65      865.18     89.49 o 
   5   2   9        3.65       39.49     71.37 o 
   6   2   9      214.32      156.70     75.93 o 
   7   2   9       16.92       18.95     69.70 o 
   8   2   9     4896.57     4845.70    205.17 o 
   9   2   9       71.41      166.10     98.61 o 
  10   2   9      960.07     1246.17    114.24 o 
  11   2   9      277.82      174.67     98.00 o 
  12   2   9      112.58      137.17    160.72 o 
 -13   3   9       85.62      229.39    104.35 o 
 -12   3   9       72.31       77.97    140.41 o 
 -11   3   9       11.52       24.43    138.64 o 
 -10   3   9      615.71      661.90     92.12 o 
  -9   3   9        3.12      -68.14     68.14 o 
  -8   3   9     1507.49     1536.92     81.95 o 
  -7   3   9       41.51       45.32     53.54 o 
  -6   3   9      338.89      392.01     50.17 o 
  -5   3   9        9.32      -12.23     39.86 o 
  -4   3   9     3744.91     3671.92     81.81 o 
  -3   3   9       85.56        1.02     37.30 o 
  -2   3   9     1719.13     1643.14     65.24 o 
  -1   3   9      119.76       94.13     39.21 o 
   0   3   9     1791.68     1695.05     77.11 o 
   1   3   9       17.87       64.18     46.83 o 
   2   3   9      129.00      176.13     51.17 o 
   3   3   9      575.11      538.34     78.28 o 
   4   3   9      352.50      367.12     73.78 o 
   5   3   9     1466.81     1365.00    100.16 o 
   6   3   9        9.48      105.49     78.14 o 
   7   3   9     2352.64     2337.33    165.72 o 
   8   3   9       23.45      -17.55     79.58 o 
   9   3   9      835.54      804.12     97.73 o 
  10   3   9       18.40      -38.38     84.28 o 
  11   3   9      352.46      351.64    108.48 o 
 -13   4   9       52.68       83.18    108.32 o 
 -12   4   9      507.53      494.19    105.32 o 
 -11   4   9      129.65      245.79     87.93 o 
 -10   4   9      319.55      410.72     90.07 o 
  -9   4   9     2031.92     1932.43    111.21 o 
  -8   4   9      507.66      452.66     65.19 o 
  -7   4   9      282.50      216.39     53.84 o 
  -6   4   9      327.55      295.27     60.02 o 
  -5   4   9      296.27      274.56     47.65 o 
  -4   4   9      117.59      110.48     39.38 o 
  -3   4   9     2249.77     2409.59     97.71 o 
  -2   4   9       49.93      -45.94     45.94 o 
  -1   4   9     1839.53     1539.18    106.37 o 
   0   4   9      353.44      333.41     54.64 o 
   1   4   9      349.75      256.10     52.29 o 
   2   4   9        1.44      103.22     53.53 o 
   3   4   9     1397.65     1359.89     76.46 o 
   4   4   9      612.40      727.61     64.40 o 
   5   4   9      131.05       95.96     73.74 o 
   6   4   9     1868.52     1962.86    126.54 o 
   7   4   9      170.86      128.70     74.53 o 
   8   4   9     2646.08     2737.31    136.75 o 
   9   4   9      198.83      306.83     94.29 o 
  10   4   9       50.58      103.84     97.51 o 
  11   4   9        1.10       74.77    134.82 o 
 -12   5   9       16.50       71.11     91.78 o 
 -11   5   9      432.45      374.59    171.91 o 
 -10   5   9      289.02      392.64     86.14 o 
  -9   5   9      184.69      245.14     62.90 o 
  -8   5   9      151.75      166.41     64.45 o 
  -7   5   9      587.10      641.27     78.71 o 
  -6   5   9     1271.14     1300.15     72.72 o 
  -5   5   9      734.22      745.73     62.11 o 
  -4   5   9     1056.40     1088.71     71.23 o 
  -3   5   9       27.46      133.32     51.69 o 
  -2   5   9      627.61      666.69     63.21 o 
  -1   5   9      858.07      846.10     66.10 o 
   0   5   9      402.82      435.70     58.03 o 
   1   5   9      143.47      172.80     54.74 o 
   2   5   9     1044.06     1254.07     93.69 o 
   3   5   9        6.84       30.15     54.90 o 
   4   5   9      497.92      566.53     67.23 o 
   5   5   9      294.94      268.14     65.34 o 
   6   5   9      836.00     1111.47    191.04 o 
   7   5   9      949.57     1190.59    103.27 o 
   8   5   9      263.67      405.21     93.95 o 
   9   5   9      438.35      399.11    101.13 o 
  10   5   9      158.65       17.46    154.54 o 
  11   5   9      147.95      158.95    163.66 o 
 -12   6   9      464.98      492.01    186.92 o 
 -11   6   9      278.91      329.68     88.98 o 
 -10   6   9      913.54     1031.56    149.89 o 
  -9   6   9      169.94      156.83     93.86 o 
  -8   6   9      534.89      616.32     86.80 o 
  -7   6   9        0.27       64.56     77.51 o 
  -6   6   9      583.01      521.36     78.22 o 
  -5   6   9      140.19       44.51     72.34 o 
  -4   6   9        8.70      -26.45     49.33 o 
  -3   6   9     3528.12     3414.58    101.48 o 
  -2   6   9      488.78      496.98     59.04 o 
  -1   6   9      378.70      417.18     59.58 o 
   0   6   9       13.63       -6.43     47.58 o 
   1   6   9      126.75      168.67     58.94 o 
   2   6   9      563.03      533.19     64.70 o 
   3   6   9     3527.83     3573.04    156.64 o 
   4   6   9       94.08       36.38     59.53 o 
   5   6   9     2345.12     2186.91    103.44 o 
   6   6   9      154.00       30.45     60.07 o 
   7   6   9       22.24       12.37     82.11 o 
   8   6   9      219.56      179.87     90.75 o 
   9   6   9      315.43      330.88    102.44 o 
  10   6   9       48.42      208.41    160.13 o 
 -12   7   9        2.94     -168.96    170.73 o 
 -11   7   9      259.10      224.90    103.86 o 
 -10   7   9      116.40       11.84     85.72 o 
  -9   7   9      459.72      393.94    153.95 o 
  -8   7   9       51.69        5.35     79.39 o 
  -7   7   9     1448.86     1532.42    107.38 o 
  -6   7   9       52.71       24.46     93.90 o 
  -5   7   9     1040.31     1117.21     88.94 o 
  -4   7   9      131.64      154.72     74.83 o 
  -3   7   9      392.02      365.33     61.63 o 
  -2   7   9     1341.18     1248.23     75.17 o 
  -1   7   9      420.66      391.23     68.34 o 
   0   7   9      774.68      790.02     73.18 o 
   1   7   9      793.53      706.89     71.99 o 
   2   7   9     2694.87     2747.40    102.35 o 
   3   7   9       17.97      -33.95     56.22 o 
   4   7   9      986.18     1090.91     83.98 o 
   5   7   9        8.02       21.99     58.80 o 
   6   7   9     1410.64     1533.24    140.24 o 
   7   7   9       68.86       70.78     73.44 o 
   8   7   9       42.28       78.93     90.63 o 
   9   7   9       12.64      -18.25    145.41 o 
  10   7   9      686.53      469.80    148.36 o 
 -11   8   9       30.97       31.77    103.76 o 
 -10   8   9        4.80       31.33     97.20 o 
  -9   8   9      394.42      423.45    185.45 o 
  -8   8   9      566.87      612.29    110.38 o 
  -7   8   9       15.68      114.33    103.03 o 
  -6   8   9     1646.28     1591.49    244.91 o 
  -5   8   9       43.42       47.62     77.27 o 
  -4   8   9      429.15      252.94     83.18 o 
  -3   8   9      183.67      241.77     56.39 o 
  -2   8   9      311.54      338.48     64.00 o 
  -1   8   9       27.93       32.33     56.17 o 
   0   8   9      699.27      807.32     86.35 o 
   1   8   9     1337.25     1320.20    150.49 o 
   2   8   9     1563.60     1472.62     88.44 o 
   3   8   9     1635.37     1468.72    111.12 o 
   4   8   9      336.09      275.24     67.97 o 
   5   8   9      730.90      912.67    220.95 o 
   6   8   9       11.88        5.87    103.51 o 
   7   8   9      209.43      216.50     85.44 o 
   8   8   9        0.70      -29.18     93.33 o 
   9   8   9      881.20      996.11    166.61 o 
 -10   9   9      264.50      179.21    126.28 o 
  -9   9   9        9.87       39.48    100.42 o 
  -8   9   9      272.34      222.06     92.50 o 
  -7   9   9     1730.23     1704.46    201.64 o 
  -6   9   9        0.14       43.38    100.67 o 
  -5   9   9      842.30      966.38    101.48 o 
  -4   9   9       61.45      137.52     75.10 o 
  -3   9   9     1009.75      892.80    100.32 o 
  -2   9   9       20.00        8.87     77.00 o 
  -1   9   9      177.84      154.22     65.12 o 
   0   9   9      812.44      772.63     78.37 o 
   1   9   9     1621.55     1630.62     89.98 o 
   2   9   9      388.42      436.53     71.18 o 
   3   9   9      164.40      232.74     74.69 o 
   4   9   9      211.52      261.65     76.62 o 
   5   9   9      278.15      205.37     66.92 o 
   6   9   9      341.31      274.00     82.28 o 
   7   9   9       10.25       61.00    111.06 o 
   8   9   9      502.21      666.00    180.15 o 
 -10  10   9       94.94       65.70    106.79 o 
  -9  10   9      298.59      145.33    163.37 o 
  -8  10   9      306.22      222.44    187.80 o 
  -7  10   9      678.93      633.81    101.37 o 
  -6  10   9      182.00      131.66     98.90 o 
  -5  10   9        0.19      -70.66     80.50 o 
  -4  10   9      811.46      800.72    100.06 o 
  -3  10   9       10.98      -67.50     77.61 o 
  -2  10   9     1498.40     1555.59    117.17 o 
  -1  10   9      110.17      143.13     70.72 o 
   0  10   9      627.52      668.48     87.35 o 
   1  10   9      304.17      158.52     75.41 o 
   2  10   9      518.28      408.26     77.51 o 
   3  10   9     1067.23      990.76     93.51 o 
   4  10   9       25.75        4.73     76.80 o 
   5  10   9       17.19       89.34     81.77 o 
   6  10   9     1046.18     1013.62    117.85 o 
   7  10   9       83.14      105.61    119.30 o 
  -9  11   9       84.27      113.65    120.45 o 
  -8  11   9      174.18       35.25    105.09 o 
  -7  11   9      411.88      415.44    160.13 o 
  -6  11   9      734.75      762.82    110.77 o 
  -5  11   9      781.50      732.71    113.85 o 
  -4  11   9       41.92       72.52    190.16 o 
  -3  11   9       41.93       80.77     94.09 o 
  -2  11   9        0.91       65.69     93.02 o 
  -1  11   9       38.80       91.41     70.61 o 
   0  11   9       23.68      -16.35     71.03 o 
   1  11   9     1465.80     1400.77     98.69 o 
   2  11   9       15.40      -21.99     72.27 o 
   3  11   9      247.77      271.93     78.46 o 
   4  11   9       90.17       10.64     78.28 o 
   5  11   9      237.88      216.38     82.83 o 
   6  11   9       30.11      -40.99     89.89 o 
  -7  12   9        0.80       79.22    106.85 o 
  -6  12   9      354.70      418.97    113.64 o 
  -5  12   9      436.99      271.76    109.84 o 
  -4  12   9      543.08      468.18    157.78 o 
  -3  12   9      155.71       66.51     93.92 o 
  -2  12   9       32.93      -93.66     93.66 o 
  -1  12   9      171.18      292.34    104.90 o 
   0  12   9      161.11      188.81     84.98 o 
   1  12   9        6.42      -71.79     80.80 o 
   2  12   9      964.52      860.41     97.02 o 
   3  12   9       50.35       78.66     70.08 o 
   4  12   9      440.38      450.82     87.82 o 
   5  12   9       47.93        1.09     83.06 o 
  -5  13   9       76.13       95.13    121.28 o 
  -4  13   9      134.26      159.69    104.70 o 
  -3  13   9       34.58      -62.94    149.24 o 
  -2  13   9      735.22      694.19    126.12 o 
  -1  13   9      158.74      137.91     95.97 o 
   0  13   9      283.40      197.29    149.24 o 
   1  13   9      191.69      171.06     99.95 o 
   2  13   9       21.74      -74.18     85.78 o 
   3  13   9      603.76      582.75     93.86 o 
  -1 -13  10      429.67      326.02    108.85 o 
   0 -13  10        8.27       97.65    107.47 o 
   1 -13  10      132.97      160.60    328.21 o 
   2 -13  10       46.59      140.56    118.80 o 
  -4 -12  10      187.82      374.72    118.92 o 
  -3 -12  10      407.06      592.18    109.73 o 
  -2 -12  10       70.46      173.52     94.45 o 
  -1 -12  10       12.92       85.49     87.54 o 
   0 -12  10     1204.35     1240.15    126.48 o 
   1 -12  10      168.75      224.45    110.94 o 
   2 -12  10      420.67      496.16    122.57 o 
   3 -12  10        0.03       -5.89    144.82 o 
   4 -12  10      296.22      545.15    147.18 o 
   5 -12  10       24.89      -37.09    137.17 o 
  -6 -11  10       64.25      -43.95    102.47 o 
  -5 -11  10        0.58      183.91    163.96 o 
  -4 -11  10       41.67      -50.71    125.99 o 
  -3 -11  10      960.34      959.87    100.72 o 
  -2 -11  10        7.98       -5.85     88.84 o 
  -1 -11  10      225.12      210.01    105.09 o 
   0 -11  10      746.96      770.44    105.58 o 
   1 -11  10      576.45      633.88    110.34 o 
   2 -11  10       56.30      -26.36     81.13 o 
   3 -11  10       81.54      106.79    146.89 o 
   4 -11  10       63.94      -48.86    123.04 o 
   5 -11  10      518.99      375.60    138.94 o 
   6 -11  10        9.19       48.27    157.78 o 
   7 -11  10      347.29      693.51    197.22 o 
  -7 -10  10      396.73      417.54    115.50 o 
  -6 -10  10        8.57      -49.57    103.61 o 
  -5 -10  10      692.11      662.51    101.34 o 
  -4 -10  10       63.70       37.15     75.31 o 
  -3 -10  10       23.63        0.68     80.52 o 
  -2 -10  10      747.20      520.85    100.38 o 
  -1 -10  10        5.02       60.71     77.69 o 
   0 -10  10      348.12      453.72     87.00 o 
   1 -10  10      186.81      101.88     96.87 o 
   2 -10  10      306.84      303.01     92.69 o 
   3 -10  10      663.28      722.37    101.53 o 
   4 -10  10      489.69      493.84    104.24 o 
   5 -10  10       26.33      213.12    141.29 o 
   6 -10  10       14.38       34.15    156.01 o 
   7 -10  10       13.81      -11.77    158.37 o 
   8 -10  10      409.85      506.89    154.83 o 
  -8  -9  10      477.05      422.78    113.85 o 
  -7  -9  10        6.74      -17.31     86.81 o 
  -6  -9  10       30.72      -58.54    110.97 o 
  -5  -9  10      202.78      181.78     83.30 o 
  -4  -9  10     1414.22     1469.91    111.79 o 
  -3  -9  10      389.41      384.43     89.32 o 
  -2  -9  10      350.36      379.25     76.47 o 
  -1  -9  10      221.51      173.97     83.26 o 
   0  -9  10      128.24       53.65     85.69 o 
   1  -9  10       50.34      -20.23     80.00 o 
   2  -9  10      507.23      438.64     97.60 o 
   3  -9  10      143.79      141.46     87.24 o 
   4  -9  10      206.74      198.50     87.48 o 
   5  -9  10      549.05      554.39     87.43 o 
   6  -9  10       47.61      -10.01    147.18 o 
   7  -9  10      115.90      -89.49    140.70 o 
   8  -9  10      122.81      166.61    133.64 o 
   9  -9  10       61.44       28.85    155.42 o 
  -9  -8  10       30.26       55.64    102.61 o 
  -8  -8  10      288.26      355.32     97.89 o 
  -7  -8  10      135.06      191.05    132.76 o 
  -6  -8  10      166.11      160.68    103.03 o 
  -5  -8  10      713.91      625.08     92.53 o 
  -4  -8  10      325.45      304.99    121.28 o 
  -3  -8  10      767.35      783.13     89.28 o 
  -2  -8  10        0.71       53.93     80.68 o 
  -1  -8  10      380.92      380.59     74.70 o 
   0  -8  10       49.07       58.43     78.89 o 
   1  -8  10      165.24      -17.37     96.26 o 
   2  -8  10       72.49       57.59     82.12 o 
   3  -8  10      924.31      848.69     95.29 o 
   4  -8  10      708.53      802.58     96.59 o 
   5  -8  10      192.03       43.33     82.65 o 
   6  -8  10      562.80      485.10    148.36 o 
   7  -8  10       98.88      -60.05    130.11 o 
   8  -8  10       30.74       24.73    118.33 o 
   9  -8  10       94.55      -21.19    140.70 o 
  10  -8  10      164.13      123.63    166.61 o 
 -10  -7  10       67.97      153.39     93.04 o 
  -9  -7  10       10.45      -82.61    169.26 o 
  -8  -7  10      236.72      163.07     85.58 o 
  -7  -7  10      392.71      418.06     84.14 o 
  -6  -7  10      913.00      728.97     96.12 o 
  -5  -7  10      472.96      512.50     96.26 o 
  -4  -7  10     1371.52     1271.01    199.58 o 
  -3  -7  10       91.00       29.20     86.84 o 
  -2  -7  10       72.64      112.87     71.18 o 
  -1  -7  10      206.96      235.58     69.29 o 
   0  -7  10     1633.95     1756.55     92.18 o 
   1  -7  10       47.73       23.30     56.92 o 
   2  -7  10     1199.53     1251.51     75.42 o 
   3  -7  10      240.23      168.31     60.87 o 
   4  -7  10      341.81      346.18     69.32 o 
   5  -7  10      948.68     1036.77     82.36 o 
   6  -7  10      418.77      644.50    131.65 o 
   7  -7  10      139.54       89.19     93.25 o 
   8  -7  10      480.84      343.81    130.11 o 
   9  -7  10        7.15      -55.93    114.80 o 
  10  -7  10       86.49      126.57    155.42 o 
 -11  -6  10        4.36       -2.75     84.37 o 
 -10  -6  10      607.97      507.98    109.88 o 
  -9  -6  10      100.88       61.86     87.19 o 
  -8  -6  10      266.59      198.19     82.01 o 
  -7  -6  10       37.65       16.01     83.09 o 
  -6  -6  10      664.03      586.20     88.03 o 
  -5  -6  10      614.90      516.71     86.11 o 
  -4  -6  10     1591.50     1849.41    190.16 o 
  -3  -6  10     1097.65      910.38     87.73 o 
  -2  -6  10       55.23       57.11     64.27 o 
  -1  -6  10       36.21       -0.07     67.84 o 
   0  -6  10       23.32      -32.33     54.51 o 
   1  -6  10     1065.17     1200.30     72.93 o 
   2  -6  10      159.51      128.07     58.20 o 
   3  -6  10     1807.77     1940.20     92.39 o 
   4  -6  10      232.40      298.57     65.31 o 
   5  -6  10      737.20      743.37     89.18 o 
   6  -6  10       96.17       67.56     67.73 o 
   7  -6  10      265.29      317.68    102.14 o 
   8  -6  10      203.59      258.24    100.38 o 
   9  -6  10      913.42      911.93    111.18 o 
  10  -6  10        1.21      102.44    134.23 o 
  11  -6  10      291.57       57.69    132.46 o 
 -11  -5  10      205.73      367.48    106.12 o 
 -10  -5  10        0.74       49.84    145.24 o 
  -9  -5  10      413.53      484.90    101.80 o 
  -8  -5  10        2.46      -13.98    100.67 o 
  -7  -5  10     1455.77     1465.46    105.06 o 
  -6  -5  10       42.20      -41.40     70.77 o 
  -5  -5  10      283.87      343.59     78.79 o 
  -4  -5  10      442.75      396.25     75.32 o 
  -3  -5  10      661.56      662.13     81.54 o 
  -2  -5  10      437.45      620.23     81.87 o 
  -1  -5  10      149.70      155.88     53.34 o 
   0  -5  10      860.24      830.16     63.85 o 
   1  -5  10      297.41      208.95     58.73 o 
   2  -5  10      729.97      728.89     69.50 o 
   3  -5  10      768.85      774.39     66.30 o 
   4  -5  10      267.23      293.46     61.92 o 
   5  -5  10        0.03        5.41     59.15 o 
   6  -5  10       55.82       76.71     64.83 o 
   7  -5  10       57.67       43.92     66.26 o 
   8  -5  10      719.66      849.03    124.22 o 
   9  -5  10        9.57        0.16     89.78 o 
  10  -5  10      192.65      204.26     98.90 o 
  11  -5  10       15.44      215.47    131.28 o 
 -11  -4  10       50.22       48.78     95.13 o 
 -10  -4  10      315.18      273.11     82.38 o 
  -9  -4  10      452.71      411.97     76.90 o 
  -8  -4  10     1846.52     1801.41     94.09 o 
  -7  -4  10      274.75      340.04     70.79 o 
  -6  -4  10      733.71      755.79     85.79 o 
  -5  -4  10      151.98      136.52     67.57 o 
  -4  -4  10      248.90      130.12     73.25 o 
  -3  -4  10      486.41      433.79     69.65 o 
  -2  -4  10      985.61      932.13     63.18 o 
  -1  -4  10      675.84      743.03     86.46 o 
   0  -4  10     2971.66     2898.51     97.77 o 
   1  -4  10       65.39       64.18     51.06 o 
   2  -4  10     1994.28     2043.02     96.82 o 
   3  -4  10     2291.95     2432.76     94.51 o 
   4  -4  10      189.13      157.44     67.22 o 
   5  -4  10        6.93      -43.78     53.88 o 
   6  -4  10      374.35      376.51     61.52 o 
   7  -4  10      111.98       88.76     61.27 o 
   8  -4  10      404.14      385.30     82.50 o 
   9  -4  10     1251.03     1229.60    133.64 o 
  10  -4  10       58.57       14.30    121.57 o 
  11  -4  10      349.90      374.88    109.54 o 
 -12  -3  10      781.88      712.61    130.30 o 
 -11  -3  10       82.60       34.65     98.45 o 
 -10  -3  10      316.29      477.91     94.70 o 
  -9  -3  10       20.21      -11.01     62.53 o 
  -8  -3  10      137.79      172.59     64.92 o 
  -7  -3  10     2180.74     1995.87     89.95 o 
  -6  -3  10      193.75      111.27     67.02 o 
  -5  -3  10      514.88      607.72     80.02 o 
  -4  -3  10      199.72      200.18     64.19 o 
  -3  -3  10      427.46      473.37     57.60 o 
  -2  -3  10        2.67       69.18     52.47 o 
  -1  -3  10     1110.96     1107.53     65.29 o 
   0  -3  10      248.76      242.66     51.52 o 
   1  -3  10     3310.93     3291.60     97.87 o 
   2  -3  10      129.30       92.77     54.49 o 
   3  -3  10     1216.95     1335.23     77.35 o 
   4  -3  10       57.71       43.52     55.55 o 
   5  -3  10      184.78      213.57     57.63 o 
   6  -3  10      498.93      471.36     64.18 o 
   7  -3  10      318.87      364.28     62.20 o 
   8  -3  10      909.72      990.46     82.20 o 
   9  -3  10      139.99      127.27     81.03 o 
  10  -3  10      547.22      547.74     93.17 o 
  11  -3  10       38.21       -7.98    191.04 o 
 -12  -2  10        1.61      -21.94    127.46 o 
 -11  -2  10     1102.85     1016.47    107.23 o 
 -10  -2  10      377.18      272.64     84.55 o 
  -9  -2  10      937.86     1056.78     93.67 o 
  -8  -2  10      637.50      542.04     68.05 o 
  -7  -2  10      103.98       37.99     57.27 o 
  -6  -2  10        2.29      -38.65     46.75 o 
  -5  -2  10      645.70      590.38     61.24 o 
  -4  -2  10     2325.91     2519.25    119.00 o 
  -3  -2  10     1093.96     1104.13     66.00 o 
  -2  -2  10     2545.81     2640.93     99.89 o 
  -1  -2  10      626.40      570.25     61.05 o 
   0  -2  10     2115.20     2197.87     86.61 o 
   1  -2  10        3.61      -67.27     67.27 o 
   2  -2  10      417.95      472.49     60.78 o 
   3  -2  10     1147.06     1145.62     70.03 o 
   4  -2  10     1270.90     1503.66     84.66 o 
   5  -2  10      194.08      200.46     60.53 o 
   6  -2  10     1802.77     1689.92     89.84 o 
   7  -2  10      713.85      787.12     73.65 o 
   8  -2  10      147.34      206.78     67.73 o 
   9  -2  10      714.86      702.08     79.93 o 
  10  -2  10       46.02       64.92     90.09 o 
  11  -2  10      197.67      171.41    118.33 o 
  12  -2  10      172.00      269.04    172.49 o 
 -12  -1  10      388.98      392.40    107.29 o 
 -11  -1  10       82.59      128.47     90.10 o 
 -10  -1  10      551.64      650.39     94.62 o 
  -9  -1  10      261.64      258.59     85.12 o 
  -8  -1  10      135.39      160.35     70.30 o 
  -7  -1  10      434.46      566.07     67.25 o 
  -6  -1  10     1400.47     1409.12     76.15 o 
  -5  -1  10     1940.90     1941.82     97.36 o 
  -4  -1  10     4182.30     3776.34     82.63 o 
  -3  -1  10      248.56      197.88     65.93 o 
  -2  -1  10      636.61      591.76     61.31 o 
  -1  -1  10      690.05      744.94     60.27 o 
   0  -1  10     1742.53     1580.82     91.84 o 
   1  -1  10     7038.23     6737.71    151.02 o 
   2  -1  10      370.78      386.64     55.54 o 
   3  -1  10      107.14      130.93     54.81 o 
   4  -1  10        4.51        3.76     50.61 o 
   5  -1  10     1054.88     1098.18     72.41 o 
   6  -1  10        7.21       19.41     52.88 o 
   7  -1  10     1128.53     1297.90    149.26 o 
   8  -1  10      277.31      240.52     65.52 o 
   9  -1  10      281.92      281.71     65.33 o 
  10  -1  10      998.67      861.89    164.84 o 
  11  -1  10       31.61      -68.88    129.52 o 
  12  -1  10      336.18      259.63    146.59 o 
 -12   0  10      499.35      557.84    110.57 o 
 -11   0  10      652.47      790.22    119.22 o 
 -10   0  10       60.48       17.78     76.46 o 
  -9   0  10      309.77      459.54     80.79 o 
  -8   0  10      361.97      334.30     77.63 o 
  -7   0  10      170.05      181.94     61.75 o 
  -6   0  10      106.53        4.30     48.38 o 
  -5   0  10     5406.56     4830.92     88.04 o 
  -4   0  10       33.09       71.56     40.66 o 
  -3   0  10     1343.39     1266.60     62.29 o 
  -2   0  10     1301.18     1249.66     65.63 o 
  -1   0  10      375.96      528.03    118.91 o 
   0   0  10      214.55      183.63     49.49 o 
   1   0  10      870.67      885.62     60.82 o 
   2   0  10     2034.55     2252.26     91.63 o 
   3   0  10      139.28      111.11     51.34 o 
   4   0  10     1356.81     1491.89     78.08 o 
   5   0  10      272.07      315.49     58.49 o 
   6   0  10      490.96      411.52     62.81 o 
   7   0  10       23.60       70.77     77.40 o 
   8   0  10      482.11      495.75     91.16 o 
   9   0  10      526.88      494.51     94.19 o 
  10   0  10       79.35      149.09     92.91 o 
  11   0  10       61.81      205.46    166.02 o 
  12   0  10     1167.75     1135.05    183.68 o 
 -12   1  10      250.12      224.44    186.33 o 
 -11   1  10      119.91      166.25     93.64 o 
 -10   1  10     2055.99     2116.53    134.83 o 
  -9   1  10        0.20      -72.39     72.39 o 
  -8   1  10      103.64       95.12     63.95 o 
  -7   1  10      844.19      778.31     64.98 o 
  -6   1  10     2732.41     2450.55    101.71 o 
  -5   1  10      725.62      776.48     56.68 o 
  -4   1  10     4124.33     3944.46     86.19 o 
  -3   1  10      188.55      205.52     42.62 o 
  -2   1  10      277.66      388.38     43.90 o 
  -1   1  10      232.09      306.20     54.48 o 
   0   1  10      147.82      186.93     50.38 o 
   1   1  10     1715.20     1721.16     83.26 o 
   2   1  10      422.50      460.90     55.46 o 
   3   1  10      228.29      271.10     55.41 o 
   4   1  10      843.55      927.28     94.03 o 
   5   1  10      472.94      606.52     86.11 o 
   6   1  10       36.90       17.28     69.15 o 
   7   1  10      232.35      235.58     89.19 o 
   8   1  10       13.70       26.30     79.12 o 
   9   1  10      872.98      853.79    176.32 o 
  10   1  10      118.14      108.89     92.96 o 
  11   1  10      616.35      783.59    155.42 o 
 -12   2  10      135.06      135.96    105.38 o 
 -11   2  10      745.73      744.85    100.34 o 
 -10   2  10        0.37      -15.78     75.22 o 
  -9   2  10      657.84      665.07     88.04 o 
  -8   2  10      704.10      698.18     91.40 o 
  -7   2  10     1063.02      991.88     68.13 o 
  -6   2  10     1178.48     1158.66     60.33 o 
  -5   2  10      457.11      427.25     52.09 o 
  -4   2  10      106.44       75.46     42.22 o 
  -3   2  10     2897.28     2738.76     98.49 o 
  -2   2  10       34.88       50.72     38.38 o 
  -1   2  10     1726.31     1738.52     69.10 o 
   0   2  10        0.44      -43.57     43.57 o 
   1   2  10      135.17      132.87     67.72 o 
   2   2  10       88.90        6.33     68.06 o 
   3   2  10      359.22      442.72     80.37 o 
   4   2  10      374.62      420.02     83.96 o 
   5   2  10      453.05      523.14     95.67 o 
   6   2  10     1881.33     2008.11    235.78 o 
   7   2  10      776.39      745.80     89.21 o 
   8   2  10      500.53      491.27     87.60 o 
   9   2  10      128.05      256.14     90.29 o 
  10   2  10      687.77     1012.71    200.16 o 
  11   2  10      104.51      138.89    110.94 o 
 -12   3  10      286.21      218.57    120.98 o 
 -11   3  10     1058.34     1055.18    114.67 o 
 -10   3  10      321.56      281.18     91.20 o 
  -9   3  10      172.77      194.50     76.89 o 
  -8   3  10       86.09      109.21     69.52 o 
  -7   3  10      210.34      287.37     62.98 o 
  -6   3  10      751.44      813.35     57.14 o 
  -5   3  10     2045.02     1975.89     76.96 o 
  -4   3  10     4133.77     4138.29     89.26 o 
  -3   3  10      399.57      481.42     47.69 o 
  -2   3  10       93.98       27.23     52.33 o 
  -1   3  10      262.69      238.27     50.98 o 
   0   3  10      260.08      203.81     55.51 o 
   1   3  10       88.22      159.27     73.27 o 
   2   3  10      998.72     1293.77     94.55 o 
   3   3  10      169.37      214.08     78.87 o 
   4   3  10      305.52      344.65     78.43 o 
   5   3  10     3448.01     3346.35    140.59 o 
   6   3  10      844.22      817.45     92.08 o 
   7   3  10      991.27     1012.04    104.35 o 
   8   3  10      858.21     1008.97    260.51 o 
   9   3  10      239.65      453.04     98.07 o 
  10   3  10      577.35      589.08    112.57 o 
  11   3  10      236.86       69.16    101.14 o 
 -12   4  10      878.67     1199.69    120.39 o 
 -11   4  10       17.68       21.12     86.36 o 
 -10   4  10     1306.44     1319.43    109.94 o 
  -9   4  10        2.88       79.77     83.66 o 
  -8   4  10      422.36      476.23     65.46 o 
  -7   4  10        0.35        7.44     58.12 o 
  -6   4  10     1052.02     1102.46     70.96 o 
  -5   4  10     1480.94     1463.58     77.82 o 
  -4   4  10      108.35      139.30     54.76 o 
  -3   4  10     4161.03     3886.74    126.00 o 
  -2   4  10     1647.87     1512.92    127.13 o 
  -1   4  10      224.41      201.67     52.70 o 
   0   4  10       48.13       33.91     50.95 o 
   1   4  10      532.36      617.89     64.97 o 
   2   4  10       40.16        0.06     63.26 o 
   3   4  10     1011.52      814.61     87.83 o 
   4   4  10     1383.91     1316.60    101.13 o 
   5   4  10     3066.37     2949.22    137.03 o 
   6   4  10      632.24      590.08     89.69 o 
   7   4  10      285.95      464.96     91.99 o 
   8   4  10       68.29       -6.84     85.14 o 
   9   4  10     1037.01     1325.36    218.71 o 
  10   4  10        8.72       27.29    193.39 o 
  11   4  10       92.94      194.81    113.41 o 
 -12   5  10        4.69       16.85    102.12 o 
 -11   5  10      381.38      305.25     94.91 o 
 -10   5  10      210.82      195.64    100.97 o 
  -9   5  10     1723.41     1820.58     98.22 o 
  -8   5  10      213.69      159.26     93.26 o 
  -7   5  10     1433.99     1448.24    101.32 o 
  -6   5  10       50.38      133.70     75.73 o 
  -5   5  10      630.39      658.86    156.60 o 
  -4   5  10      619.59      844.21     68.83 o 
  -3   5  10     1428.13     1521.25     95.19 o 
  -2   5  10      994.13     1095.79     77.66 o 
  -1   5  10      304.45      345.45    104.94 o 
   0   5  10       32.24      -21.11     50.02 o 
   1   5  10     1029.39     1070.23     81.89 o 
   2   5  10     1807.84     1785.46     89.20 o 
   3   5  10      573.94      487.41     62.78 o 
   4   5  10     2343.45     2513.35    139.65 o 
   5   5  10      148.81      333.61     87.18 o 
   6   5  10     1517.99     1566.03    116.12 o 
   7   5  10       72.59       97.45     91.34 o 
   8   5  10      581.86      871.58    115.69 o 
   9   5  10      204.54      271.77     97.43 o 
  10   5  10      380.63      277.29    144.24 o 
 -11   6  10      499.42      654.07    170.14 o 
 -10   6  10      579.01      713.53    161.90 o 
  -9   6  10        1.74      -44.33     80.03 o 
  -8   6  10      618.75      778.39    138.05 o 
  -7   6  10        1.18      -25.87     74.58 o 
  -6   6  10     1239.59     1427.32    133.64 o 
  -5   6  10        1.25       -7.83     64.69 o 
  -4   6  10        0.61      -30.97     53.86 o 
  -3   6  10       69.27       34.32     57.09 o 
  -2   6  10      400.33      327.50     58.17 o 
  -1   6  10     1156.18     1108.13     71.23 o 
   0   6  10      868.81     1053.39    151.29 o 
   1   6  10      137.77      113.61     57.47 o 
   2   6  10     1318.52     1547.75     87.23 o 
   3   6  10     1801.44     1700.11     93.09 o 
   4   6  10       33.71        5.42     67.26 o 
   5   6  10      504.95      458.68     93.67 o 
   6   6  10       71.90      -17.50    155.72 o 
   7   6  10      397.74      461.30    146.00 o 
   8   6  10       66.51      101.46     87.43 o 
   9   6  10      182.71      305.87    108.38 o 
  10   6  10       14.02        7.65    151.30 o 
 -11   7  10      926.98     1129.16    167.79 o 
 -10   7  10      726.35      668.62    206.64 o 
  -9   7  10      538.77      396.41    107.60 o 
  -8   7  10      238.24      259.00    126.57 o 
  -7   7  10      611.29      647.21     97.48 o 
  -6   7  10      112.37       14.61     97.14 o 
  -5   7  10      434.74      458.60     89.92 o 
  -4   7  10      292.83      304.44     79.19 o 
  -3   7  10      241.71      285.20     59.05 o 
  -2   7  10      493.10      439.73     66.95 o 
  -1   7  10       71.07      140.16     65.28 o 
   0   7  10      348.38      380.86     67.29 o 
   1   7  10     1577.64     1460.15     84.79 o 
   2   7  10      886.08      922.10     75.62 o 
   3   7  10      745.83      808.95     74.77 o 
   4   7  10      132.71      160.42     71.24 o 
   5   7  10      595.18      557.61     88.79 o 
   6   7  10      354.89      326.30     96.12 o 
   7   7  10       41.97      101.91     96.35 o 
   8   7  10       12.27       76.99    107.62 o 
   9   7  10      292.66      231.96    158.37 o 
 -10   8  10       22.93       12.51    156.89 o 
  -9   8  10      281.85      267.91    103.17 o 
  -8   8  10      225.66      174.25    100.38 o 
  -7   8  10      394.43      412.63     86.24 o 
  -6   8  10      604.75      497.06    100.65 o 
  -5   8  10       28.88       32.85    131.87 o 
  -4   8  10       91.66      164.43     85.68 o 
  -3   8  10        6.90      -31.35     68.65 o 
  -2   8  10     1136.16     1047.12     81.77 o 
  -1   8  10       21.50       16.97     58.81 o 
   0   8  10     1921.81     1877.20    114.53 o 
   1   8  10      109.62      164.92     61.47 o 
   2   8  10      439.50      475.69     72.03 o 
   3   8  10        6.08      -44.09     67.29 o 
   4   8  10      590.49      611.33     87.06 o 
   5   8  10      200.01      320.50     95.52 o 
   6   8  10      775.99      760.50     86.30 o 
   7   8  10      336.22      236.73    124.81 o 
   8   8  10       57.06      210.05    113.08 o 
 -10   9  10      241.31      269.20    121.67 o 
  -9   9  10      243.20      312.83    105.68 o 
  -8   9  10      136.56      106.18     92.27 o 
  -7   9  10        8.61      -53.94     98.45 o 
  -6   9  10      972.31     1056.70    102.51 o 
  -5   9  10      256.80      117.19    152.48 o 
  -4   9  10       45.25       67.50     72.97 o 
  -3   9  10      237.82      226.98     91.22 o 
  -2   9  10      429.75      524.42     74.82 o 
  -1   9  10     1120.90     1179.64     87.58 o 
   0   9  10      105.50      148.59     73.20 o 
   1   9  10     1752.80     1539.96     98.15 o 
   2   9  10       23.72       26.24     70.31 o 
   3   9  10      330.52      326.37     95.14 o 
   4   9  10      161.52      216.79     84.21 o 
   5   9  10      264.06      289.41     71.27 o 
   6   9  10       59.79      -22.50     78.75 o 
   7   9  10      254.21      341.30    108.02 o 
   8   9  10        3.94      -30.61    130.70 o 
  -9  10  10      219.07      169.83    116.31 o 
  -8  10  10       32.89      145.48    150.42 o 
  -7  10  10      124.02      118.68    115.39 o 
  -6  10  10      530.58      760.91    138.35 o 
  -5  10  10     1018.06     1024.68    110.17 o 
  -4  10  10      109.33       62.71    138.64 o 
  -3  10  10      592.53      522.01    106.61 o 
  -2  10  10      449.57      361.77     88.73 o 
  -1  10  10      170.85      149.40     69.50 o 
   0  10  10     1138.61     1260.05     94.77 o 
   1  10  10      108.12       63.32     78.39 o 
   2  10  10      738.87      656.07     95.94 o 
   3  10  10      112.40       24.37     72.63 o 
   4  10  10      226.94      131.33    103.23 o 
   5  10  10      337.13      382.93     89.84 o 
   6  10  10      352.57      312.43    125.48 o 
  -7  11  10       20.09        4.79    152.77 o 
  -6  11  10      585.44      626.63    100.16 o 
  -5  11  10      175.49      -13.14    107.76 o 
  -4  11  10      231.44      111.79     95.16 o 
  -3  11  10       23.62     -147.18    147.18 o 
  -2  11  10     1017.62      911.55    116.65 o 
  -1  11  10      614.49      689.95     90.89 o 
   0  11  10       54.98       36.54     74.03 o 
   1  11  10       13.69      -75.45     75.45 o 
   2  11  10      136.04       40.23     81.25 o 
   3  11  10      345.03      314.98     97.14 o 
   4  11  10      115.71      159.83    109.97 o 
   5  11  10      412.47      418.32     80.15 o 
  -6  12  10        0.25     -109.39    109.39 o 
  -5  12  10      541.72      696.20    153.66 o 
  -4  12  10       17.25      -71.17    106.70 o 
  -3  12  10      128.44       85.54    109.64 o 
  -2  12  10      298.17      220.36    101.37 o 
  -1  12  10      186.22      212.97    114.10 o 
   0  12  10        9.69       -6.45     82.78 o 
   1  12  10      374.08      373.51     83.96 o 
   2  12  10       10.43       27.50     82.25 o 
   3  12  10      163.95      156.16     88.77 o 
  -3  13  10       63.78     -118.85    118.85 o 
  -2  13  10      303.14      214.47    117.01 o 
  -1  13  10        7.27      -61.76    102.66 o 
   0  13  10       94.10       13.18    120.80 o 
  -2 -12  11      880.93      707.51    153.95 o 
  -1 -12  11       62.39       77.50     96.29 o 
   0 -12  11       26.07       12.30    115.98 o 
   1 -12  11      191.68      262.72    114.20 o 
   2 -12  11       39.43       85.83    120.27 o 
   3 -12  11       40.63      -11.77    159.54 o 
  -5 -11  11       46.99      -33.38    101.77 o 
  -4 -11  11      936.15     1075.68    138.05 o 
  -3 -11  11      127.61       86.00     91.77 o 
  -2 -11  11       55.50       17.03     92.88 o 
  -1 -11  11        9.67      -75.40     90.68 o 
   0 -11  11       98.95       81.63    110.31 o 
   1 -11  11      151.18       44.42     98.83 o 
   2 -11  11      769.97      801.35    260.21 o 
   3 -11  11      159.08       45.84     94.23 o 
   4 -11  11      569.91      546.33    155.42 o 
   5 -11  11      274.94      187.80    148.36 o 
  -6 -10  11      110.72       37.50    102.93 o 
  -5 -10  11       37.35      -88.98     88.98 o 
  -4 -10  11       36.89       54.05     97.43 o 
  -3 -10  11      500.69      527.60     92.61 o 
  -2 -10  11      256.93      213.11     96.81 o 
  -1 -10  11      676.23      541.53    104.27 o 
   0 -10  11      127.64      172.86     93.14 o 
   1 -10  11      643.82      682.44    100.94 o 
   2 -10  11       91.03       72.38     94.27 o 
   3 -10  11      462.89      639.41    106.56 o 
   4 -10  11      289.99      340.68    106.55 o 
   5 -10  11      391.39      426.82    166.61 o 
   6 -10  11       26.47       41.21    172.49 o 
   7 -10  11       16.72       80.65    168.37 o 
  -7  -9  11       30.63       -6.63     95.94 o 
  -6  -9  11      120.54        5.97    101.75 o 
  -5  -9  11      408.25      478.11    105.67 o 
  -4  -9  11     1281.84     1262.30    105.28 o 
  -3  -9  11      243.24      176.45     96.81 o 
  -2  -9  11      241.25      244.70     78.89 o 
  -1  -9  11       37.31       73.00     85.46 o 
   0  -9  11      256.22      164.36     88.20 o 
   1  -9  11      255.91      366.89    102.12 o 
   2  -9  11     1377.92     1353.59    113.31 o 
   3  -9  11        6.59      -23.57     92.36 o 
   4  -9  11      686.74      640.63    102.77 o 
   5  -9  11      183.68      197.11    100.65 o 
   6  -9  11       82.96       52.40    157.19 o 
   7  -9  11        3.04      -47.10    146.59 o 
   8  -9  11      116.36      -10.01    130.70 o 
  -8  -8  11      350.98      343.16    112.19 o 
  -7  -8  11      332.43      223.57     93.44 o 
  -6  -8  11      301.35      265.75    134.52 o 
  -5  -8  11      147.75      133.38     86.43 o 
  -4  -8  11      191.82      196.51     91.77 o 
  -3  -8  11       39.45       47.69     76.60 o 
  -2  -8  11      106.25      126.52     93.02 o 
  -1  -8  11      329.47      374.80     93.87 o 
   0  -8  11      954.03      782.96     93.07 o 
   1  -8  11      339.02      220.44     87.61 o 
   2  -8  11      343.37      292.83     70.50 o 
   3  -8  11      840.32      782.43     81.76 o 
   4  -8  11       26.07        9.88     77.68 o 
   5  -8  11      706.73      648.74     87.55 o 
   6  -8  11        0.44       69.47    143.06 o 
   7  -8  11      102.09     -133.05    133.05 o 
   8  -8  11       25.70      103.03    128.34 o 
   9  -8  11      295.11       23.55    159.54 o 
  -9  -7  11      620.30      472.25    138.05 o 
  -8  -7  11        1.97      109.65     97.03 o 
  -7  -7  11      341.74      246.26     99.12 o 
  -6  -7  11      717.26      869.04    184.56 o 
  -5  -7  11      280.85      412.50     92.43 o 
  -4  -7  11      319.08      374.79     86.59 o 
  -3  -7  11     2569.21     2714.74    137.70 o 
  -2  -7  11      635.06      667.67    101.08 o 
  -1  -7  11      484.00      491.70     77.63 o 
   0  -7  11      283.97      384.08     83.36 o 
   1  -7  11       20.87       29.02     56.15 o 
   2  -7  11     1008.91     1117.22    109.38 o 
   3  -7  11       76.84       73.23     60.87 o 
   4  -7  11      478.90      569.45     76.42 o 
   5  -7  11       40.80       10.29     69.68 o 
   6  -7  11       88.21      161.09     74.55 o 
   7  -7  11        1.16       55.69     89.69 o 
   8  -7  11      604.85      567.75    162.19 o 
   9  -7  11       43.97       67.11    133.05 o 
 -10  -6  11      266.51      374.33    103.03 o 
  -9  -6  11        8.39       27.53     89.92 o 
  -8  -6  11      496.44      447.00    100.67 o 
  -7  -6  11      278.03      294.03     89.73 o 
  -6  -6  11      952.78     1049.71    114.80 o 
  -5  -6  11       40.13       70.99     72.56 o 
  -4  -6  11      447.16      505.13    111.56 o 
  -3  -6  11       83.18      -14.79     81.58 o 
  -2  -6  11     2064.56     2134.21    159.25 o 
  -1  -6  11      111.48       55.85     68.29 o 
   0  -6  11     3364.22     3468.91    109.52 o 
   1  -6  11      469.12      380.87     67.29 o 
   2  -6  11      214.49      139.10     60.61 o 
   3  -6  11      149.50       68.54     60.90 o 
   4  -6  11      273.40      246.06     67.36 o 
   5  -6  11      871.55      970.27     84.09 o 
   6  -6  11       67.42       15.48     67.27 o 
   7  -6  11      668.68      711.34    105.94 o 
   8  -6  11      159.97      126.98     91.19 o 
   9  -6  11      517.98      523.99     98.83 o 
  10  -6  11        7.49     -137.17    137.17 o 
 -10  -5  11      472.53      523.60    123.28 o 
  -9  -5  11      817.97      731.24    114.42 o 
  -8  -5  11      100.82       14.45     83.82 o 
  -7  -5  11      350.17      362.88     94.70 o 
  -6  -5  11      210.66      247.00     78.14 o 
  -5  -5  11      748.53      864.33     95.01 o 
  -4  -5  11      232.33      304.48     80.37 o 
  -3  -5  11      700.91      753.76     83.78 o 
  -2  -5  11      123.26       86.20     71.47 o 
  -1  -5  11     3454.13     3040.28    100.22 o 
   0  -5  11      103.00       82.68     57.47 o 
   1  -5  11      396.26      480.00     66.50 o 
   2  -5  11      312.36      269.48     64.89 o 
   3  -5  11      596.90      593.49     69.11 o 
   4  -5  11      114.50      116.04     61.81 o 
   5  -5  11      110.82       38.04     69.24 o 
   6  -5  11      567.89      588.46     78.24 o 
   7  -5  11      164.36      163.85     94.09 o 
   8  -5  11      624.36      505.51     97.28 o 
   9  -5  11      126.81      112.18     98.92 o 
  10  -5  11      545.11      314.51    128.64 o 
 -11  -4  11     1188.63     1449.70    134.67 o 
 -10  -4  11        8.13      -22.17     85.54 o 
  -9  -4  11     1048.53      931.87    105.76 o 
  -8  -4  11      210.87      372.04    118.04 o 
  -7  -4  11      383.06      320.25     88.08 o 
  -6  -4  11      629.02      574.46     95.76 o 
  -5  -4  11       39.86      -15.16     69.57 o 
  -4  -4  11      135.16       93.83     64.37 o 
  -3  -4  11       90.06       57.80     75.96 o 
  -2  -4  11     4726.13     4707.48    156.40 o 
  -1  -4  11        2.67       11.61     56.24 o 
   0  -4  11     1492.13     1513.27     80.09 o 
   1  -4  11        0.53       34.91     55.09 o 
   2  -4  11      105.69      149.09     59.46 o 
   3  -4  11      132.06      111.25     55.33 o 
   4  -4  11     1426.57     1398.01     83.26 o 
   5  -4  11      196.69      143.11     65.53 o 
   6  -4  11      338.30      453.70     69.49 o 
   7  -4  11      347.79      413.68     91.63 o 
   8  -4  11      352.18      271.10     77.81 o 
   9  -4  11      466.39      572.87    106.98 o 
  10  -4  11       45.18      -64.47     98.64 o 
 -11  -3  11      105.35      171.38     97.88 o 
 -10  -3  11      676.07      778.10    108.13 o 
  -9  -3  11       29.66      -33.32     63.15 o 
  -8  -3  11     2852.44     2718.22    154.24 o 
  -7  -3  11        0.12       42.80     80.07 o 
  -6  -3  11      776.03      744.79     82.22 o 
  -5  -3  11      319.47      298.77     75.96 o 
  -4  -3  11        0.41      -32.67     69.94 o 
  -3  -3  11     2056.89     2004.40    121.85 o 
  -2  -3  11     1477.95     1472.30     76.61 o 
  -1  -3  11     1179.38     1222.89     70.46 o 
   0  -3  11       30.83      -35.20     49.79 o 
   1  -3  11      172.59      168.48     55.66 o 
   2  -3  11      105.32      114.92     56.67 o 
   3  -3  11      836.34      774.04     66.68 o 
   4  -3  11       70.36       88.06     58.38 o 
   5  -3  11     1721.93     1861.93     95.60 o 
   6  -3  11       26.96       54.74     61.35 o 
   7  -3  11      573.32      598.33     71.86 o 
   8  -3  11      219.53      339.44     71.90 o 
   9  -3  11      528.39      508.74     95.11 o 
  10  -3  11      821.45      637.08    107.98 o 
  11  -3  11       97.21       74.00    122.75 o 
 -11  -2  11      414.53      655.88    112.92 o 
 -10  -2  11      178.26      175.48    160.13 o 
  -9  -2  11       40.57       20.61     90.51 o 
  -8  -2  11       13.69       91.10     64.02 o 
  -7  -2  11     1914.53     1629.13    186.33 o 
  -6  -2  11      436.21      280.28     80.75 o 
  -5  -2  11      151.57      143.59     70.95 o 
  -4  -2  11       45.87      -16.37     65.10 o 
  -3  -2  11     1734.07     1903.96     89.43 o 
  -2  -2  11      637.05      686.29     63.71 o 
  -1  -2  11       38.29       42.97     52.72 o 
   0  -2  11      777.87      832.70     90.69 o 
   1  -2  11     2239.87     2293.98     95.13 o 
   2  -2  11      878.32      840.92     67.00 o 
   3  -2  11      202.41      231.84     60.36 o 
   4  -2  11      191.16      150.24     58.77 o 
   5  -2  11       72.73       74.27     60.94 o 
   6  -2  11     1167.86     1273.25     84.44 o 
   7  -2  11        2.91       18.90     63.33 o 
   8  -2  11      446.06      450.14     76.77 o 
   9  -2  11        2.02      -32.32     68.87 o 
  10  -2  11      339.63       96.55    135.41 o 
  11  -2  11       58.34      -85.95    163.08 o 
 -12  -1  11      278.98      274.03    105.03 o 
 -11  -1  11      158.83      195.48    113.03 o 
 -10  -1  11     1182.53     1059.29    108.97 o 
  -9  -1  11       46.40        5.36     71.25 o 
  -8  -1  11      700.72      725.21    108.67 o 
  -7  -1  11       88.38       26.32     59.43 o 
  -6  -1  11      743.16      825.82    151.01 o 
  -5  -1  11      346.97      388.37     73.50 o 
  -4  -1  11     1991.38     2024.97     92.84 o 
  -3  -1  11       72.87       32.40     52.11 o 
  -2  -1  11      896.44      912.10     68.26 o 
  -1  -1  11        2.37      -44.70     48.47 o 
   0  -1  11     1062.02     1040.54     65.91 o 
   1  -1  11     1587.95     1622.81     88.01 o 
   2  -1  11        1.44       37.09     51.18 o 
   3  -1  11      170.81      220.24     74.78 o 
   4  -1  11     1428.83     1528.92     83.90 o 
   5  -1  11     2259.86     2273.71    103.83 o 
   6  -1  11      101.52       89.52     61.33 o 
   7  -1  11      127.64      196.56     66.53 o 
   8  -1  11      504.79      444.13     93.02 o 
   9  -1  11      719.40      768.62    110.42 o 
  10  -1  11        5.94       85.95    132.46 o 
  11  -1  11      223.67      173.67    146.59 o 
 -12   0  11      225.46      219.77    164.84 o 
 -11   0  11       57.34      -54.72     94.77 o 
 -10   0  11      484.17      410.57    147.77 o 
  -9   0  11      948.79     1015.54    106.04 o 
  -8   0  11       34.25      -55.12     66.88 o 
  -7   0  11     1530.80     1474.07     85.17 o 
  -6   0  11      221.06      241.51     56.92 o 
  -5   0  11     1480.40     1450.04     67.73 o 
  -4   0  11       80.44        4.39     73.75 o 
  -3   0  11     2155.13     1936.42    104.79 o 
  -2   0  11       81.66       44.92     55.91 o 
  -1   0  11      322.71      289.35     57.83 o 
   0   0  11      139.49      120.89     49.81 o 
   1   0  11     3416.81     3393.30    105.44 o 
   2   0  11      870.90     1002.41     70.84 o 
   3   0  11      493.47      508.00     59.62 o 
   4   0  11      359.54      422.63     68.85 o 
   5   0  11      566.60      663.94     89.17 o 
   6   0  11     1090.99     1183.39    189.27 o 
   7   0  11       24.88       34.66    154.83 o 
   8   0  11      951.46      797.38    103.47 o 
   9   0  11       71.84      137.68     87.90 o 
  10   0  11      176.97       -8.12     99.49 o 
  11   0  11       18.46     -154.24    157.78 o 
 -12   1  11       12.60       36.81     96.16 o 
 -11   1  11      257.56      194.24     87.83 o 
 -10   1  11      836.20      694.62     91.24 o 
  -9   1  11      236.33      394.75    144.82 o 
  -8   1  11      826.97      912.22     96.58 o 
  -7   1  11     2192.29     2141.29     95.37 o 
  -6   1  11      402.63      427.40     69.24 o 
  -5   1  11     1116.73     1012.26     76.55 o 
  -4   1  11     1034.77     1156.61     61.93 o 
  -3   1  11       24.24       16.21     55.95 o 
  -2   1  11      725.25      884.54     91.65 o 
  -1   1  11        2.83      -47.60     47.60 o 
   0   1  11     2137.95     2069.36     89.83 o 
   1   1  11       37.38       45.27     49.49 o 
   2   1  11      343.47      270.23     78.03 o 
   3   1  11      183.65      200.79     74.93 o 
   4   1  11     1086.92     1034.50     97.20 o 
   5   1  11      944.32      985.83    100.61 o 
   6   1  11        5.80      182.68     78.17 o 
   7   1  11      137.38      148.48    125.10 o 
   8   1  11      650.24      619.08     98.52 o 
   9   1  11      229.31      221.00     99.07 o 
  10   1  11      238.52      251.41    104.97 o 
  11   1  11      403.78      729.42    168.37 o 
 -12   2  11      803.50      861.51    205.76 o 
 -11   2  11       49.21      212.01    196.04 o 
 -10   2  11      785.52     1011.55    153.07 o 
  -9   2  11       73.07      142.96     75.56 o 
  -8   2  11      401.25      329.99     80.26 o 
  -7   2  11      218.52      372.05     79.90 o 
  -6   2  11      401.12      380.71     53.50 o 
  -5   2  11      590.75      703.71     75.80 o 
  -4   2  11     2892.62     2794.08     81.85 o 
  -3   2  11     1068.33     1154.35     65.69 o 
  -2   2  11     1088.24     1109.71     70.70 o 
  -1   2  11     1696.34     1588.17    108.37 o 
   0   2  11     1490.14     1457.68    137.47 o 
   1   2  11      578.71      645.61     85.56 o 
   2   2  11      419.87      404.95     78.94 o 
   3   2  11     1277.83     1476.00    105.42 o 
   4   2  11        2.84        6.04     74.01 o 
   5   2  11       49.10       29.08     77.31 o 
   6   2  11      426.62      454.61     89.46 o 
   7   2  11      655.29      587.12     94.04 o 
   8   2  11       13.59       65.73    147.77 o 
   9   2  11     1125.99     1196.78    125.79 o 
  10   2  11       67.95      139.91    112.79 o 
 -11   3  11      673.39      777.16    109.81 o 
 -10   3  11      127.35       46.25     96.26 o 
  -9   3  11     1018.22      959.17    104.06 o 
  -8   3  11      379.23      319.49     77.12 o 
  -7   3  11     2205.88     1960.73     92.86 o 
  -6   3  11      139.34      143.92     80.69 o 
  -5   3  11       12.36       18.32     65.26 o 
  -4   3  11        0.36       13.38     52.98 o 
  -3   3  11     1548.76     1513.39     74.76 o 
  -2   3  11      608.62      694.65     62.15 o 
  -1   3  11     1172.79     1087.00    120.98 o 
   0   3  11      110.85      162.84     81.83 o 
   1   3  11       30.94       58.80     69.70 o 
   2   3  11      365.98      313.48     79.25 o 
   3   3  11        0.10      -58.85     99.49 o 
   4   3  11     2469.57     2438.80    152.48 o 
   5   3  11       22.08       -5.19     77.42 o 
   6   3  11      832.14      849.80     95.94 o 
   7   3  11       19.24       10.01    105.68 o 
   8   3  11      365.78      297.03    147.77 o 
   9   3  11        0.73      163.45     98.52 o 
  10   3  11      835.42      661.18    125.69 o 
 -11   4  11       43.99      115.47     96.96 o 
 -10   4  11      191.28       71.28    199.58 o 
  -9   4  11        0.08       -3.13     76.66 o 
  -8   4  11      566.80      768.44     95.39 o 
  -7   4  11       61.80      179.82     92.72 o 
  -6   4  11      987.41     1005.05    161.01 o 
  -5   4  11        6.63      -50.10     54.55 o 
  -4   4  11      253.45      345.36     59.25 o 
  -3   4  11      337.36      417.98     65.46 o 
  -2   4  11     1689.56     1704.86     87.59 o 
  -1   4  11        9.99      -10.19     53.78 o 
   0   4  11       37.19       15.37     73.21 o 
   1   4  11       28.86      -37.65     74.09 o 
   2   4  11      884.29      915.28     90.75 o 
   3   4  11     1320.69     1227.76    102.52 o 
   4   4  11      322.02      294.74    104.79 o 
   5   4  11      520.04      545.75     90.10 o 
   6   4  11      123.72       52.11     88.46 o 
   7   4  11      965.27     1022.32    116.66 o 
   8   4  11        1.05       26.82     88.64 o 
   9   4  11      453.65      496.81    111.56 o 
  10   4  11      122.66      169.01    110.68 o 
 -11   5  11       22.98       16.48    135.41 o 
 -10   5  11      643.72      925.47    171.32 o 
  -9   5  11      505.36      511.60    146.00 o 
  -8   5  11      158.32      269.51    235.78 o 
  -7   5  11      614.29      468.31     99.20 o 
  -6   5  11      101.62       -8.82     72.41 o 
  -5   5  11      944.13     1088.19    201.93 o 
  -4   5  11      260.68      238.86     64.31 o 
  -3   5  11      947.61     1060.81    125.04 o 
  -2   5  11     1613.90     1583.69     81.83 o 
  -1   5  11      102.08       28.41     55.36 o 
   0   5  11       42.50      119.10     56.13 o 
   1   5  11      359.91      544.10     90.26 o 
   2   5  11      218.97      177.15     83.31 o 
   3   5  11      982.47      781.96     95.61 o 
   4   5  11      363.19      411.89    150.42 o 
   5   5  11      392.90      382.30    105.97 o 
   6   5  11      673.51      764.08    110.29 o 
   7   5  11      163.08       85.25    105.09 o 
   8   5  11      608.83      593.67    137.47 o 
   9   5  11        5.07        7.55    105.20 o 
 -11   6  11      338.11      276.11    146.00 o 
 -10   6  11       24.40      -18.25    121.28 o 
  -9   6  11     1530.09     1452.47    197.81 o 
  -8   6  11      390.33      450.55     95.36 o 
  -7   6  11       93.32       25.33     80.34 o 
  -6   6  11      687.70      509.02    166.90 o 
  -5   6  11       16.68       17.88     68.68 o 
  -4   6  11      472.15      551.24     69.79 o 
  -3   6  11       62.59       38.34     62.96 o 
  -2   6  11     1057.48     1139.08     99.89 o 
  -1   6  11       34.11       45.42     59.43 o 
   0   6  11      415.47      341.32     76.01 o 
   1   6  11      120.76       69.80     56.54 o 
   2   6  11     2764.56     2664.99    135.94 o 
   3   6  11      662.93      674.92     98.40 o 
   4   6  11      378.19      346.00     99.64 o 
   5   6  11        1.15      -42.23     83.67 o 
   6   6  11      387.15      279.35     99.49 o 
   7   6  11      251.83      301.85     99.48 o 
   8   6  11        0.27       75.65     97.41 o 
   9   6  11      207.41      293.88    112.74 o 
 -10   7  11      603.63      491.38    117.28 o 
  -9   7  11       85.42        1.76     91.34 o 
  -8   7  11      646.56      516.69    151.01 o 
  -7   7  11      405.53      444.38     92.09 o 
  -6   7  11      391.69      285.09     87.12 o 
  -5   7  11       12.87       20.47     78.67 o 
  -4   7  11       12.59      -37.99     85.07 o 
  -3   7  11      132.74      136.91     58.30 o 
  -2   7  11        9.48       64.89     62.28 o 
  -1   7  11     1645.38     1630.30     91.46 o 
   0   7  11       20.64       -9.38     61.37 o 
   1   7  11     1820.78     1598.58     91.74 o 
   2   7  11      115.13       88.23     66.89 o 
   3   7  11      575.26      627.37    159.25 o 
   4   7  11       63.98      -20.96    122.16 o 
   5   7  11      598.31      740.93    185.45 o 
   6   7  11        0.74      -69.88     91.83 o 
   7   7  11      209.84      229.20    148.95 o 
   8   7  11       10.88      -92.06    110.73 o 
  -9   8  11      555.18      400.54    119.20 o 
  -8   8  11      172.30      231.70     96.60 o 
  -7   8  11      368.98      330.98     96.89 o 
  -6   8  11       57.47      -42.77     85.42 o 
  -5   8  11      294.06      254.45     90.81 o 
  -4   8  11      321.34      293.07     92.72 o 
  -3   8  11      123.83       47.75     91.20 o 
  -2   8  11        2.89       13.44     69.54 o 
  -1   8  11      408.24      478.47     74.98 o 
   0   8  11      800.38      726.22    102.62 o 
   1   8  11        2.41      -57.50     61.14 o 
   2   8  11     1141.05     1284.57    104.76 o 
   3   8  11      645.78      521.75     78.61 o 
   4   8  11      398.96      455.00    150.12 o 
   5   8  11      293.74      242.36    104.13 o 
   6   8  11      638.90      477.54    199.58 o 
   7   8  11       67.33       25.39    113.76 o 
  -9   9  11       60.54      -39.15     91.35 o 
  -8   9  11       55.09       -8.44    107.35 o 
  -7   9  11       13.04      -94.89     94.89 o 
  -6   9  11      478.25      438.03     98.87 o 
  -5   9  11      163.78      142.52     97.99 o 
  -4   9  11       65.77      -74.32     78.46 o 
  -3   9  11       96.28      -44.66     92.72 o 
  -2   9  11      718.98      771.05     83.39 o 
  -1   9  11       36.91      -12.26     73.93 o 
   0   9  11      539.32      504.31     82.68 o 
   1   9  11     1070.77     1091.29    120.12 o 
   2   9  11      221.07      259.05     82.25 o 
   3   9  11       24.08        8.63     74.65 o 
   4   9  11      553.98      641.56     95.33 o 
   5   9  11      507.81      596.73    133.11 o 
   6   9  11      158.32      188.32    112.17 o 
  -8  10  11        7.02     -114.80    114.80 o 
  -7  10  11        0.80      -80.34    105.52 o 
  -6  10  11       28.97       89.33    126.87 o 
  -5  10  11      879.99      964.41    111.18 o 
  -4  10  11        3.07      -43.00     94.49 o 
  -3  10  11      331.55      157.67    144.82 o 
  -2  10  11      105.12      -55.57     91.80 o 
  -1  10  11     1376.26     1473.38     99.76 o 
   0  10  11       15.77      -46.84     67.15 o 
   1  10  11      139.70       74.62     75.77 o 
   2  10  11      322.09      175.18     84.67 o 
   3  10  11       20.45      -65.04     82.36 o 
   4  10  11       45.84      134.38     89.85 o 
   5  10  11      486.48      468.31    119.40 o 
  -6  11  11      445.51      401.93    104.82 o 
  -5  11  11       98.99      144.55    226.36 o 
  -4  11  11      369.00      410.38    110.93 o 
  -3  11  11       89.88      291.59     97.38 o 
  -2  11  11      947.97     1021.35    126.55 o 
  -1  11  11        2.53     -109.23    109.23 o 
   0  11  11      459.50      310.15     78.49 o 
   1  11  11       33.05       18.68     89.40 o 
   2  11  11      472.05      566.26     96.90 o 
   3  11  11      120.81       27.58     78.64 o 
   4  11  11      138.54      166.23    111.34 o 
  -4  12  11      586.41      461.59    117.73 o 
  -3  12  11     1148.18     1018.06    275.23 o 
  -2  12  11      506.17      500.34    132.76 o 
  -1  12  11      127.22       36.75    111.02 o 
   0  12  11        0.56      -60.45    109.23 o 
   1  12  11       63.63       97.07     89.81 o 
  -2 -11  12      347.70      465.24    139.53 o 
  -1 -11  12      111.27       27.02    113.08 o 
   0 -11  12      209.77       50.54    104.68 o 
   1 -11  12       93.28       86.54    118.23 o 
   2 -11  12      512.61      490.22    112.40 o 
   3 -11  12        2.49       64.59    106.39 o 
  -5 -10  12      178.07      144.36    102.83 o 
  -4 -10  12      835.22      931.58    197.52 o 
  -3 -10  12      109.23       95.12     99.49 o 
  -2 -10  12        0.42      -95.70     95.70 o 
  -1 -10  12      354.07      381.53    106.03 o 
   0 -10  12      169.59       84.78     98.66 o 
   1 -10  12      453.34      504.79    106.33 o 
   2 -10  12      293.40      113.46    100.01 o 
   3 -10  12      533.02      513.01    108.98 o 
   4 -10  12       41.76      -28.12    124.22 o 
   5 -10  12      127.04       31.79    160.13 o 
  -6  -9  12      124.54       20.76    106.29 o 
  -5  -9  12      460.02      278.40    104.84 o 
  -4  -9  12       52.62       68.74     88.60 o 
  -3  -9  12      576.82      613.70    100.99 o 
  -2  -9  12       78.28       19.04     92.03 o 
  -1  -9  12      237.04      131.49    124.51 o 
   0  -9  12      824.50      715.86    111.80 o 
   1  -9  12      134.83       95.36     94.38 o 
   2  -9  12      367.20      601.49    109.29 o 
   3  -9  12      188.33      109.21    167.20 o 
   4  -9  12      141.31      164.54    112.23 o 
   5  -9  12        0.95      -37.20     91.17 o 
   6  -9  12       39.90      -55.93    164.84 o 
  -7  -8  12       51.27      -16.25     97.81 o 
  -6  -8  12      229.93      135.60    170.73 o 
  -5  -8  12        1.80      -47.67     88.25 o 
  -4  -8  12     1286.68     1080.94    103.65 o 
  -3  -8  12       42.24      -13.10     97.59 o 
  -2  -8  12      695.72      659.06     99.49 o 
  -1  -8  12        2.13      -61.06    100.67 o 
   0  -8  12      761.15      966.67    112.28 o 
   1  -8  12      684.28      818.14    123.63 o 
   2  -8  12      605.77      609.29     81.41 o 
   3  -8  12       26.22       77.67     71.66 o 
   4  -8  12      475.39      429.74     80.94 o 
   5  -8  12      360.87      241.75     87.20 o 
   6  -8  12       85.74      147.18    156.60 o 
   7  -8  12      180.06      390.91    154.24 o 
  -8  -7  12      142.32      190.25    114.20 o 
  -7  -7  12      900.50      887.67    111.10 o 
  -6  -7  12      317.13      236.44     88.82 o 
  -5  -7  12      108.24      -59.99     88.85 o 
  -4  -7  12       32.88      -39.77     92.82 o 
  -3  -7  12      551.73      594.96     88.10 o 
  -2  -7  12       40.42        0.98     75.68 o 
  -1  -7  12      864.23      958.14    107.09 o 
   0  -7  12        1.79      -62.62    125.69 o 
   1  -7  12      866.42      849.65    103.55 o 
   2  -7  12       53.74      107.05     70.22 o 
   3  -7  12      377.07      436.07     76.48 o 
   4  -7  12      276.25      259.32     78.32 o 
   5  -7  12       33.95       72.04     81.41 o 
   6  -7  12      348.11      333.78     87.44 o 
   7  -7  12      352.46      449.55    151.01 o 
   8  -7  12      400.91      199.35    102.03 o 
  -9  -6  12      360.42      429.53    112.51 o 
  -8  -6  12       89.23       37.93     90.33 o 
  -7  -6  12      136.55        4.00    115.68 o 
  -6  -6  12     1138.58     1169.71    106.82 o 
  -5  -6  12      165.11       13.44     88.43 o 
  -4  -6  12     1019.16      879.47    113.62 o 
  -3  -6  12      332.89      466.76     86.67 o 
  -2  -6  12      260.01      303.65    122.75 o 
  -1  -6  12      969.52     1011.21     90.76 o 
   0  -6  12      829.12      886.04     94.09 o 
   1  -6  12       19.79       94.70     63.57 o 
   2  -6  12      412.81      279.86     72.81 o 
   3  -6  12      114.23       89.59     64.81 o 
   4  -6  12      190.53      249.77     72.68 o 
   5  -6  12       13.84       25.86     75.57 o 
   6  -6  12      355.97      377.87     84.54 o 
   7  -6  12      231.73      213.13     99.07 o 
   8  -6  12      604.45      512.30    109.05 o 
   9  -6  12      326.32      357.27    101.49 o 
  -9  -5  12       13.94      -77.85    100.49 o 
  -8  -5  12     1210.26     1463.44    129.85 o 
  -7  -5  12      154.87      209.00     92.08 o 
  -6  -5  12      444.26      239.66     93.34 o 
  -5  -5  12        5.16       -8.00     69.15 o 
  -4  -5  12      700.97      663.13     97.09 o 
  -3  -5  12      482.49      430.18     93.65 o 
  -2  -5  12     1384.01     1604.33    103.22 o 
  -1  -5  12      834.13      772.15     85.83 o 
   0  -5  12      232.82      203.22     61.13 o 
   1  -5  12      373.83      377.05     79.72 o 
   2  -5  12       40.26       75.98     92.41 o 
   3  -5  12      278.60      306.02     66.70 o 
   4  -5  12      140.69       57.73     64.52 o 
   5  -5  12      927.69      960.27     87.57 o 
   6  -5  12        2.74      -29.06     71.44 o 
   7  -5  12      591.77      651.21     89.25 o 
   8  -5  12       42.35       88.24     95.31 o 
   9  -5  12      455.95      405.06    110.28 o 
 -10  -4  12       10.23      -73.00    163.66 o 
  -9  -4  12      352.31      486.02    105.35 o 
  -8  -4  12        1.99      -82.63     82.63 o 
  -7  -4  12      570.15      612.51     94.44 o 
  -6  -4  12        2.88       53.42     77.63 o 
  -5  -4  12      358.65      437.29     89.92 o 
  -4  -4  12      183.14      149.89     78.43 o 
  -3  -4  12     2165.38     1884.79    120.51 o 
  -2  -4  12       84.62      109.96     71.43 o 
  -1  -4  12      494.21      346.35     62.41 o 
   0  -4  12     1015.99     1033.04     74.99 o 
   1  -4  12       97.59      144.46     60.32 o 
   2  -4  12      480.69      538.36     68.31 o 
   3  -4  12      226.68      159.52     65.49 o 
   4  -4  12       41.43       23.67     66.74 o 
   5  -4  12      622.22      500.88     77.66 o 
   6  -4  12      755.02      773.82     84.25 o 
   7  -4  12       78.00       -5.91     92.00 o 
   8  -4  12      361.70      491.45     85.68 o 
   9  -4  12        3.20       47.77    106.13 o 
 -10  -3  12      221.98      333.22    145.41 o 
  -9  -3  12      345.03      363.45    129.22 o 
  -8  -3  12     1059.34     1241.60    117.18 o 
  -7  -3  12        7.03       81.01     84.78 o 
  -6  -3  12     1819.31     1872.04    165.14 o 
  -5  -3  12        8.77       -1.17     72.42 o 
  -4  -3  12      733.85      844.98     88.14 o 
  -3  -3  12       56.82       59.13     77.45 o 
  -2  -3  12        4.15      -56.18     56.18 o 
  -1  -3  12     1639.19     1656.82     85.00 o 
   0  -3  12      299.93      305.09     65.36 o 
   1  -3  12     1037.30     1105.45     77.00 o 
   2  -3  12      825.19      834.30     73.19 o 
   3  -3  12      126.26      153.91     64.99 o 
   4  -3  12      140.01      126.83     67.06 o 
   5  -3  12      173.13      170.64     67.70 o 
   6  -3  12      123.09      138.28     65.03 o 
   7  -3  12      662.99      643.07     77.20 o 
   8  -3  12       34.29      -17.57     68.94 o 
   9  -3  12      437.79      406.04    106.53 o 
  10  -3  12       88.00      -11.77    170.73 o 
 -11  -2  12      779.81      750.62    207.23 o 
 -10  -2  12      213.74       54.75    144.24 o 
  -9  -2  12      380.95      554.57    132.46 o 
  -8  -2  12      883.33      886.74    207.52 o 
  -7  -2  12      425.49      312.08     83.43 o 
  -6  -2  12       45.08      124.06     80.26 o 
  -5  -2  12      829.45      922.14    183.97 o 
  -4  -2  12       82.55       94.42     81.24 o 
  -3  -2  12     1561.52     1587.37    125.54 o 
  -2  -2  12      283.57      214.91     64.61 o 
  -1  -2  12      219.37      180.80     60.67 o 
   0  -2  12       32.11       44.90     60.11 o 
   1  -2  12      968.74     1063.52     76.83 o 
   2  -2  12      979.87      948.86     73.21 o 
   3  -2  12      473.76      493.42     71.57 o 
   4  -2  12       13.56       64.92     58.34 o 
   5  -2  12     1931.51     1992.60    100.28 o 
   6  -2  12      325.17      255.49     73.54 o 
   7  -2  12       18.84       72.27     68.09 o 
   8  -2  12      388.30      399.09    107.25 o 
   9  -2  12        3.87        7.06     95.45 o 
  10  -2  12      434.00      484.52    166.61 o 
 -11  -1  12      419.05      282.87    202.23 o 
 -10  -1  12      410.17      438.98    193.10 o 
  -9  -1  12      281.89      259.63    151.30 o 
  -8  -1  12       94.51       34.83     80.30 o 
  -7  -1  12      410.53      361.78     90.23 o 
  -6  -1  12      867.99      893.58    142.47 o 
  -5  -1  12     1291.07     1298.84    242.85 o 
  -4  -1  12        0.94      -60.90     70.52 o 
  -3  -1  12       22.83       63.38     61.56 o 
  -2  -1  12      449.03      481.40     64.55 o 
  -1  -1  12       51.66       55.41     59.57 o 
   0  -1  12     1410.63     1809.71    110.18 o 
   1  -1  12       40.23      -38.37     56.11 o 
   2  -1  12     1012.12     1176.18     80.25 o 
   3  -1  12        0.43       20.82     53.22 o 
   4  -1  12      237.13      151.15     61.32 o 
   5  -1  12        0.84       44.76     76.85 o 
   6  -1  12     1547.87     1461.79    165.14 o 
   7  -1  12      351.53      337.45     95.20 o 
   8  -1  12      579.01      744.37    108.54 o 
   9  -1  12      150.70       52.01    161.01 o 
  10  -1  12       35.42      264.92    146.00 o 
 -11   0  12        2.27      -93.68     93.68 o 
 -10   0  12      697.89      735.31     98.74 o 
  -9   0  12       91.37       57.58    116.27 o 
  -8   0  12      147.57        1.18    118.92 o 
  -7   0  12      119.71      147.77     78.88 o 
  -6   0  12     1045.61      996.57     99.36 o 
  -5   0  12      692.49      616.90     82.83 o 
  -4   0  12      666.60      638.11     68.87 o 
  -3   0  12      789.01      668.33     67.02 o 
  -2   0  12      400.53      413.09     65.69 o 
  -1   0  12        1.29       35.86     55.93 o 
   0   0  12      540.77      550.36     70.37 o 
   1   0  12     1106.47     1015.87     88.17 o 
   2   0  12        1.00      -48.18     73.85 o 
   3   0  12      750.77      890.04     93.86 o 
   4   0  12       54.40        4.84     78.67 o 
   5   0  12     1481.44     1352.05    110.94 o 
   6   0  12      469.68      557.17     91.06 o 
   7   0  12      942.14     1063.89    112.70 o 
   8   0  12        0.11      -86.96     86.96 o 
   9   0  12       43.17       78.58     93.62 o 
  10   0  12        8.94      -35.00    104.48 o 
 -11   1  12     1648.72     1931.60    248.44 o 
 -10   1  12       35.75      -42.93     99.23 o 
  -9   1  12       40.88       56.03     81.38 o 
  -8   1  12        5.39       44.39     79.68 o 
  -7   1  12        0.77      -59.25     59.25 o 
  -6   1  12        3.65       -4.06     79.72 o 
  -5   1  12     2836.16     2452.47    120.76 o 
  -4   1  12      457.76      432.29     66.34 o 
  -3   1  12      966.82      963.49     92.91 o 
  -2   1  12       20.43       37.91     55.16 o 
  -1   1  12      127.78       89.45     77.76 o 
   0   1  12      501.50      758.64     95.96 o 
   1   1  12      485.17      402.29     84.62 o 
   2   1  12      765.37      803.04     95.77 o 
   3   1  12      391.08      557.65     90.54 o 
   4   1  12      986.03     1095.96    103.09 o 
   5   1  12      158.83       39.84     82.31 o 
   6   1  12     1401.16     1348.36    112.59 o 
   7   1  12       54.39       75.86     84.87 o 
   8   1  12      148.13      143.88     94.82 o 
   9   1  12       43.96       87.99    108.95 o 
  10   1  12      142.16       99.23    114.06 o 
 -11   2  12       39.37      -28.89     91.90 o 
 -10   2  12      453.47      346.30     99.01 o 
  -9   2  12       70.70       86.62     88.68 o 
  -8   2  12      426.11      481.12    100.08 o 
  -7   2  12      655.19      682.66     89.14 o 
  -6   2  12     1290.09     1199.50     67.96 o 
  -5   2  12      549.98      384.13     65.40 o 
  -4   2  12       93.38       99.94     73.06 o 
  -3   2  12      225.55      237.83     81.75 o 
  -2   2  12     3025.23     3063.17    148.90 o 
  -1   2  12       64.19        9.65     70.75 o 
   0   2  12       19.11       12.12     78.76 o 
   1   2  12       43.29       80.29     80.54 o 
   2   2  12      410.26      404.78    130.70 o 
   3   2  12     1006.31     1058.32    106.33 o 
   4   2  12        1.60      -47.07    171.32 o 
   5   2  12     1134.95     1266.92    200.46 o 
   6   2  12      255.86      317.79     92.88 o 
   7   2  12        1.17       14.62    115.39 o 
   8   2  12       93.65       98.56     99.19 o 
   9   2  12      278.15       98.46    156.89 o 
  10   2  12       11.18       34.78    116.06 o 
 -11   3  12      268.17      195.85    124.22 o 
 -10   3  12      307.53      125.39    141.00 o 
  -9   3  12      101.74       10.74     80.33 o 
  -8   3  12      395.25      333.87     85.73 o 
  -7   3  12      973.94     1165.08    150.12 o 
  -6   3  12        3.42       73.70     75.31 o 
  -5   3  12     1224.13     1296.14     79.18 o 
  -4   3  12        0.24       26.43     73.33 o 
  -3   3  12      190.35      284.41     80.90 o 
  -2   3  12        1.67       45.65     77.78 o 
  -1   3  12      663.32      676.44     92.28 o 
   0   3  12      436.66      349.63     81.02 o 
   1   3  12     1396.27     1308.41    107.12 o 
   2   3  12       70.75      113.84     78.77 o 
   3   3  12      530.69      469.42     89.89 o 
   4   3  12      439.95      435.46    187.80 o 
   5   3  12      121.24       85.90     84.32 o 
   6   3  12       99.65       63.89    114.80 o 
   7   3  12      109.03      178.63     98.57 o 
   8   3  12      290.09      306.30    111.97 o 
   9   3  12      200.07      111.34    101.99 o 
 -10   4  12      126.73      110.68    130.70 o 
  -9   4  12      598.76      581.07    159.54 o 
  -8   4  12        0.83      105.97    111.86 o 
  -7   4  12      695.52      858.04    115.39 o 
  -6   4  12      450.09      575.78    108.32 o 
  -5   4  12       17.66      -60.24     60.24 o 
  -4   4  12      240.74      322.94    110.39 o 
  -3   4  12      529.16      395.72     87.62 o 
  -2   4  12     1736.33     1519.75    197.22 o 
  -1   4  12       88.12       69.22     81.36 o 
   0   4  12      412.15      400.09     86.76 o 
   1   4  12        0.02       92.49     79.07 o 
   2   4  12      634.53      505.19     94.35 o 
   3   4  12      170.99       87.19    111.86 o 
   4   4  12      639.18      665.55    120.98 o 
   5   4  12        7.24      -22.45     79.89 o 
   6   4  12      476.28      509.60    112.86 o 
   7   4  12       31.20      127.21    140.70 o 
   8   4  12      574.41      392.34    105.73 o 
   9   4  12      352.48      214.50    109.20 o 
 -10   5  12      723.95      966.68    169.55 o 
  -9   5  12      163.88      127.16    120.69 o 
  -8   5  12      317.09      380.93    111.07 o 
  -7   5  12        7.45      -46.96     75.58 o 
  -6   5  12      222.34      272.17     96.30 o 
  -5   5  12      157.96      155.56     74.58 o 
  -4   5  12      311.29      251.27     67.64 o 
  -3   5  12      138.61       77.86     67.09 o
[truncated: 42,953 more chars]
